# Supplementary material for: Seroprevalence of fourteen human polyomaviruses determined in blood donors
Source: PLoS One. 2018 Oct 23;13(10):e0206273. doi: 10.1371/journal.pone.0206273 (PMC6198985; doi:10.1371/journal.pone.0206273)
Supplement: S1 File — Dataset containing population characteristics and immunoassay results. (XLSX) [file pone.0206273.s002.xlsx]

## Sheet: Data
LUMC ID	Donation location	Age category	Sex	BKPyV	JCPyV	KIPyV	WUPyV	MCPyV	HPyV6	HPyV7	TSPyV	HPyV9	MWPyV	STLPyV	HPyV12	NJPyV	LIPyV	SV40sT	BKPyV_Pos	JCPyV_Pos	KIPyV_Pos	WUPyV_Pos	MCPyV_Pos	HPyV6_Pos	HPyV7_Pos	TSPyV_Pos	HPyV9_Pos	MWPyV_Pos	STLPyV_Pos	HPyVPOS2_Pos	NJPyV_Pos	LIPyV_Pos
1	Gouda	1,00	M	6441	-144	3545	7282	17013	532	2260	17198	-314	14235	4182	-440	98	-359	601,00	POS	NEG	POS	POS	POS	POS	POS	POS	NEG	POS	POS	NEG	NEG	NEG
2	Gouda	2,00	F	23174	6187	23177	18763	17436	11909	1770	2304	14341	18842	10716	2426	1824	2849	796,00	POS	POS	POS	POS	POS	POS	POS	POS	POS	POS	POS	POS	POS	POS
3	Gouda	4,00	M	12773	3455	2491	4824	10427	19214	16271	3970	-476	12772	1132	-589	-25	-609	367,00	POS	POS	POS	POS	POS	POS	POS	POS	NEG	POS	POS	NEG	NEG	NEG
4	Gouda	5,00	M	3194	10588	5823	5339	6181	17668	3314	-93	-173	7696	973	-261	323	-182	509,00	POS	POS	POS	POS	POS	POS	POS	NEG	NEG	POS	POS	NEG	NEG	NEG
5	Gouda	2,00	F	7958	408	17438	12336	4998	2382	12260	1300	-207	12720	4649	-327	383	-177	375,00	POS	POS	POS	POS	POS	POS	POS	POS	NEG	POS	POS	NEG	NEG	NEG
6	Dordrecht	1,00	M	19669	-258	1936	17227	9386	3153	22619	9574	-206	11672	4035	-812	-321	-842	556,00	POS	NEG	POS	POS	POS	POS	POS	POS	NEG	POS	POS	NEG	NEG	NEG
7	Dordrecht	4,00	M	22985	637	6848	3229	10543	843	14924	12855	-175	9283	2758	-142	170	-190	490,00	POS	POS	POS	POS	POS	POS	POS	POS	NEG	POS	POS	NEG	NEG	NEG
8	Dordrecht	3,00	M	21770	477	1135	5881	14540	443	4136	7728	-216	12196	-348	-112	32	1793	594,00	POS	POS	POS	POS	POS	POS	POS	POS	NEG	POS	NEG	NEG	NEG	POS
9	Dordrecht	5,00	F	2243	15312	15474	23609	157	9041	2397	6040	-158	13151	3659	-214	2225	-222	490,00	POS	POS	POS	POS	NEG	POS	POS	POS	NEG	POS	POS	NEG	POS	NEG
10	Dordrecht	3,00	F	22886	136	17951	22541	3821	1840	13660	3729	32	14997	3003	-426	1518	-392	499,00	POS	NEG	POS	POS	POS	POS	POS	POS	NEG	POS	POS	NEG	POS	NEG
11	Breukelen	4,00	M	11568	3177	6183	10376	17100	9098	21813	8751	-59	5547	-502	-730	-204	-721	430,00	POS	POS	POS	POS	POS	POS	POS	POS	NEG	POS	NEG	NEG	NEG	NEG
12	Breukelen	5,00	F	3962	3971	8998	14290	3850	3527	18416	12624	-152	17569	87	-104	368	-369	670,00	POS	POS	POS	POS	POS	POS	POS	POS	NEG	POS	NEG	NEG	NEG	NEG
13	Breukelen	4,00	M	17015	7017	3889	12008	6486	12747	4475	5734	-750	4982	898	-329	934	-457	435,00	POS	POS	POS	POS	POS	POS	POS	POS	NEG	POS	POS	NEG	NEG	NEG
14	Breukelen	3,00	F	8381	882	3457	7292	3572	22881	23031	2162	-140	14648	1282	-403	6	-372	579,00	POS	POS	POS	POS	POS	POS	POS	POS	NEG	POS	POS	NEG	NEG	NEG
15	Ede	2,00	F	23010	507	22421	2691	1237	10778	2351	16331	142	16486	2693	-3	171	-123	586,00	POS	POS	POS	POS	POS	POS	POS	POS	NEG	POS	POS	NEG	NEG	NEG
16	Ede	2,00	F	17120	4748	7120	2438	8973	-115	70	336	749	11328	2426	-100	161	44	597,00	POS	POS	POS	POS	POS	NEG	NEG	NEG	POS	POS	POS	NEG	NEG	NEG
17	Ede	2,00	F	2533	546	7318	18104	14409	16143	2242	2528	-425	16052	-365	-512	560	-443	529,00	POS	POS	POS	POS	POS	POS	POS	POS	NEG	POS	NEG	NEG	NEG	NEG
18	Ede	3,00	F	10681	13744	660	14924	17940	10591	3729	11429	1504	16076	2360	-7	-283	-455	562,00	POS	POS	POS	POS	POS	POS	POS	POS	POS	POS	POS	NEG	NEG	NEG
19	Ede	4,00	F	9801	3232	22759	14489	17231	9627	11798	1062	4056	11304	-129	-555	966	5909	361,00	POS	POS	POS	POS	POS	POS	POS	POS	POS	POS	NEG	NEG	NEG	POS
20	Ede	1,00	M	17320	-221	-326	4967	2277	6731	3820	-299	-341	10402	-276	-424	20	-310	722,00	POS	NEG	NEG	POS	POS	POS	POS	NEG	NEG	POS	NEG	NEG	NEG	NEG
21	Eindhoven	5,00	F	15726	-314	13172	22858	8079	1123	22229	-111	-326	11953	1658	-336	131	-362	750,00	POS	NEG	POS	POS	POS	POS	POS	NEG	NEG	POS	POS	NEG	NEG	NEG
22	Eindhoven	5,00	F	18039	2955	11127	16209	14361	22730	23202	910	-323	9954	1244	-377	289	144	290,00	POS	POS	POS	POS	POS	POS	POS	POS	NEG	POS	POS	NEG	NEG	NEG
23	Eindhoven	5,00	M	7505	2077	813	20449	16750	3611	138	1388	2105	16837	3876	-247	-48	-378	414,00	POS	POS	POS	POS	POS	POS	NEG	POS	POS	POS	POS	NEG	NEG	NEG
24	Eindhoven	5,00	M	2239	228	1014	13761	13364	7167	1349	6129	-27	9431	957	-360	196	-348	512,00	POS	NEG	POS	POS	POS	POS	POS	POS	NEG	POS	POS	NEG	NEG	NEG
25	Eindhoven	2,00	F	8612	10315	23481	23607	3640	9972	1286	10842	-55	7651	1652	-360	161	-292	499,00	POS	POS	POS	POS	POS	POS	POS	POS	NEG	POS	POS	NEG	NEG	NEG
26	Eindhoven	4,00	M	2451	4504	3139	12449	14707	9102	7655	555	-567	4074	-559	-650	1329	-606	649,00	POS	POS	POS	POS	POS	POS	POS	POS	NEG	POS	NEG	NEG	POS	NEG
27	Eindhoven	4,00	M	19660	680	2562	1554	6941	12883	6292	11585	-139	18119	514	-350	275	1809	380,00	POS	POS	POS	POS	POS	POS	POS	POS	NEG	POS	POS	NEG	NEG	POS
28	Eindhoven	3,00	M	6345	8693	7449	21448	3684	9444	1597	10523	-555	13549	1071	-766	-482	-758	488,00	POS	POS	POS	POS	POS	POS	POS	POS	NEG	POS	POS	NEG	NEG	NEG
29	Eindhoven	3,00	M	21825	35	16776	15852	-226	-140	47	-349	-421	12799	873	-402	-177	-465	414,00	POS	NEG	POS	POS	NEG	NEG	NEG	NEG	NEG	POS	POS	NEG	NEG	NEG
30	Eindhoven	4,00	F	20717	1425	21284	18003	15756	14323	2145	3103	-206	14963	194	-333	686	1346	547,00	POS	POS	POS	POS	POS	POS	POS	POS	NEG	POS	NEG	NEG	NEG	POS
31	Tilburg	5,00	M	17777	1393	10468	11931	10470	4086	13502	5234	-337	11594	2303	-516	-1	-471	297,00	POS	POS	POS	POS	POS	POS	POS	POS	NEG	POS	POS	NEG	NEG	NEG
32	Tilburg	4,00	M	15554	10943	14605	8770	144	16494	3065	5202	-353	10086	535	-378	-29	-353	584,00	POS	POS	POS	POS	NEG	POS	POS	POS	NEG	POS	POS	NEG	NEG	NEG
33	Tilburg	5,00	M	21467	1131	411	23255	4942	22509	4938	13699	44	6085	526	39	343	-81	696,00	POS	POS	POS	POS	POS	POS	POS	POS	NEG	POS	POS	NEG	NEG	NEG
34	Tilburg	3,00	M	12429	-462	1554	14908	5833	-133	222	11872	-601	12626	3971	-677	-156	-604	505,00	POS	NEG	POS	POS	POS	NEG	NEG	POS	NEG	POS	POS	NEG	NEG	NEG
35	's Hertogenbosch	4,00	M	622	-209	14423	22266	14255	4979	23200	11747	-625	4362	-570	-707	-218	-699	454,00	POS	NEG	POS	POS	POS	POS	POS	POS	NEG	POS	NEG	NEG	NEG	NEG
36	's Hertogenbosch	5,00	F	6681	861	22465	10356	16706	3918	14932	2357	-364	14078	3038	-510	-210	-315	426,00	POS	POS	POS	POS	POS	POS	POS	POS	NEG	POS	POS	NEG	NEG	NEG
37	's Hertogenbosch	5,00	F	12359	-198	16593	5979	1816	8872	22679	9687	22108	9902	3191	-371	-151	-376	303,00	POS	NEG	POS	POS	POS	POS	POS	POS	POS	POS	POS	NEG	NEG	NEG
38	Maastricht	2,00	M	9255	165	13242	355	11568	22489	23383	15473	-90	12322	2607	-237	325	-243	630,00	POS	NEG	POS	NEG	POS	POS	POS	POS	NEG	POS	POS	NEG	NEG	NEG
39	Heerlen	5,00	F	13792	1696	11332	13698	20208	19158	22313	8110	186	14969	4611	-472	-194	-475	248,00	POS	POS	POS	POS	POS	POS	POS	POS	NEG	POS	POS	NEG	NEG	NEG
40	Heerlen	3,00	M	18927	133	-62	15819	8368	949	16186	15207	122	13511	264	-294	225	-355	311,00	POS	NEG	NEG	POS	POS	POS	POS	POS	NEG	POS	NEG	NEG	NEG	NEG
41	Dordrecht	2,00	M	12943	2255	7317	19452	10257	11727	15247	8398	-898	6430	-809	-928	-305	-796	387,00	POS	POS	POS	POS	POS	POS	POS	POS	NEG	POS	NEG	NEG	NEG	NEG
42	Dordrecht	4,00	M	14600	-50	23438	22916	474	-99	202	8329	-57	16613	3317	-235	58	441	505,00	POS	NEG	POS	POS	NEG	NEG	NEG	POS	NEG	POS	POS	NEG	NEG	POS
43	Dordrecht	1,00	F	22665	652	1637	11142	16232	611	4	80	350	10290	1534	-652	-305	-634	351,00	POS	POS	POS	POS	POS	POS	NEG	NEG	NEG	POS	POS	NEG	NEG	NEG
44	Dordrecht	3,00	M	22567	1132	9439	12069	15274	9089	23576	497	881	9600	1623	-158	763	-50	455,00	POS	POS	POS	POS	POS	POS	POS	POS	POS	POS	POS	NEG	NEG	NEG
45	Eindhoven	3,00	M	20281	178	4843	19949	12252	1462	1362	55	-80	18728	2426	-68	714	-203	420,00	POS	NEG	POS	POS	POS	POS	POS	NEG	NEG	POS	POS	NEG	NEG	NEG
46	Eindhoven	2,00	M	20350	168	6079	20682	16760	18966	7679	10755	319	12207	-206	-432	376	-326	642,00	POS	NEG	POS	POS	POS	POS	POS	POS	NEG	POS	NEG	NEG	NEG	NEG
47	Eindhoven	3,00	F	17261	482	8220	10440	2847	17947	4013	11873	147	15129	768	109	102	-415	326,00	POS	POS	POS	POS	POS	POS	POS	POS	NEG	POS	POS	NEG	NEG	NEG
48	Eindhoven	5,00	F	148	8065	7235	22667	5548	3492	745	11577	-317	12538	-200	-495	-29	-350	940,00	NEG	POS	POS	POS	POS	POS	NEG	POS	NEG	POS	NEG	NEG	NEG	NEG
49	Nijmegen	5,00	M	14194	13180	1279	7550	15859	-367	1807	9749	-144	6009	-478	-411	863	-525	376,00	POS	POS	POS	POS	POS	NEG	POS	POS	NEG	POS	NEG	NEG	NEG	NEG
50	Doetinchem	2,00	F	1406	12055	10812	12352	12356	13997	3045	-334	-226	15543	4658	-394	-107	-346	520,00	POS	POS	POS	POS	POS	POS	POS	NEG	NEG	POS	POS	NEG	NEG	NEG
51	Doetinchem	3,00	M	11697	9833	10423	21891	18025	15575	1813	2113	1365	6228	-89	65	-102	1402	519,00	POS	POS	POS	POS	POS	POS	POS	POS	POS	POS	NEG	NEG	NEG	POS
52	Doetinchem	3,00	M	9254	13067	5078	15798	642	13523	814	13779	297	15500	-632	-400	576	-730	700,00	POS	POS	POS	POS	POS	POS	NEG	POS	NEG	POS	NEG	NEG	NEG	NEG
53	Breda	5,00	M	3958	8139	23581	19669	18762	10798	484	-206	149	4153	1576	-363	-113	-235	463,00	POS	POS	POS	POS	POS	POS	NEG	NEG	NEG	POS	POS	NEG	NEG	NEG
54	Breda	2,00	M	4637	202	1016	9204	436	11210	1537	13417	-237	13065	4853	-300	205	-142	706,00	POS	NEG	POS	POS	NEG	POS	POS	POS	NEG	POS	POS	NEG	NEG	NEG
55	Zwolle	3,00	M	15914	-162	9765	23258	8794	22906	22953	1721	14	10767	1000	-273	106	-275	520,00	POS	NEG	POS	POS	POS	POS	POS	POS	NEG	POS	POS	NEG	NEG	NEG
56	Zwolle	3,00	M	12782	183	5757	6145	11374	-365	-226	12229	-95	12080	5273	-344	169	-223	460,00	POS	NEG	POS	POS	POS	NEG	NEG	POS	NEG	POS	POS	NEG	NEG	NEG
57	Velp	4,00	M	7457	1088	15001	22563	17523	1202	6045	146	-293	5640	1313	-523	8	-455	355,00	POS	POS	POS	POS	POS	POS	POS	NEG	NEG	POS	POS	NEG	NEG	NEG
58	Velp	3,00	F	22959	105	-363	10052	12908	9203	23341	14488	-328	16116	171	-357	-106	-461	359,00	POS	NEG	NEG	POS	POS	POS	POS	POS	NEG	POS	NEG	NEG	NEG	NEG
59	Hengelo	2,00	F	17229	445	16446	6796	2177	432	307	12281	-271	14268	762	-256	-59	-263	368,00	POS	POS	POS	POS	POS	POS	NEG	POS	NEG	POS	POS	NEG	NEG	NEG
60	Amersfoort	3,00	M	11946	-185	23251	18677	11927	4387	17566	-95	-344	14451	1669	-403	-145	-326	338,00	POS	NEG	POS	POS	POS	POS	POS	NEG	NEG	POS	POS	NEG	NEG	NEG
61	Amersfoort	3,00	M	19540	1897	1587	2202	1050	18948	3783	16262	1504	15184	2439	149	454	-148	271,00	POS	POS	POS	POS	POS	POS	POS	POS	POS	POS	POS	NEG	NEG	NEG
62	Amersfoort	5,00	M	11086	11350	5049	3954	1870	13038	4206	75	-314	4691	1000	-365	-59	-321	398,00	POS	POS	POS	POS	POS	POS	POS	NEG	NEG	POS	POS	NEG	NEG	NEG
63	Alkmaar	5,00	F	2379	11581	22470	23551	326	23495	8616	1214	-149	16526	3957	167	292	141	445,00	POS	POS	POS	POS	NEG	POS	POS	POS	NEG	POS	POS	NEG	NEG	NEG
64	Zaandam	1,00	M	1391	12753	341	7821	5973	19966	4517	13768	94	9854	134	-356	43	-345	510,00	POS	POS	NEG	POS	POS	POS	POS	POS	NEG	POS	NEG	NEG	NEG	NEG
65	Purmerend	3,00	F	1801	2003	12524	10919	13054	21565	22405	-655	-662	14414	20	-650	135	-676	827,00	POS	POS	POS	POS	POS	POS	POS	NEG	NEG	POS	NEG	NEG	NEG	NEG
66	Purmerend	4,00	M	20940	69	3442	4721	85	9375	9979	4264	-206	3964	846	-283	84	-280	569,00	POS	NEG	POS	POS	NEG	POS	POS	POS	NEG	POS	POS	NEG	NEG	NEG
67	Utrecht	4,00	M	6247	7723	467	6509	13344	-66	352	-180	-349	16277	1861	-199	-101	-384	741,00	POS	POS	POS	POS	POS	NEG	NEG	NEG	NEG	POS	POS	NEG	NEG	NEG
68	Utrecht	1,00	M	20930	-394	21179	15987	5305	19418	5847	14212	-57	13326	-705	-681	-115	-701	994,00	POS	NEG	POS	POS	POS	POS	POS	POS	NEG	POS	NEG	NEG	NEG	NEG
69	Utrecht	3,00	M	21029	246	7007	8166	9858	1918	87	12303	-129	8491	-358	-455	-86	-481	361,00	POS	NEG	POS	POS	POS	POS	NEG	POS	NEG	POS	NEG	NEG	NEG	NEG
70	Vlaardingen	1,00	F	22974	976	19058	15144	5319	1807	543	15966	-147	10151	3588	-360	-19	-379	499,00	POS	POS	POS	POS	POS	POS	NEG	POS	NEG	POS	POS	NEG	NEG	NEG
71	Drachten	3,00	F	19091	218	23132	5309	19892	11044	1689	9988	1788	16295	1067	-252	264	180	167,00	POS	NEG	POS	POS	POS	POS	POS	POS	POS	POS	POS	NEG	NEG	NEG
72	Drachten	4,00	F	2320	693	3029	17510	13802	-82	128	5214	802	13486	2150	-166	-26	-161	685,00	POS	POS	POS	POS	POS	NEG	NEG	POS	POS	POS	POS	NEG	NEG	NEG
73	Drachten	3,00	M	22800	630	19914	9375	8354	162	816	-307	123	12173	1247	-222	-12	-273	677,00	POS	POS	POS	POS	POS	NEG	NEG	NEG	NEG	POS	POS	NEG	NEG	NEG
74	Drachten	3,00	M	3394	3415	5793	12763	12189	6072	1795	9020	80	10425	2126	-377	169	-50	636,00	POS	POS	POS	POS	POS	POS	POS	POS	NEG	POS	POS	NEG	NEG	NEG
75	Drachten	4,00	F	3250	5694	22872	14111	18350	16056	7134	14194	327	12357	2727	-311	583	-225	699,00	POS	POS	POS	POS	POS	POS	POS	POS	NEG	POS	POS	NEG	NEG	NEG
76	Gouda	5,00	M	1520	14640	18710	21059	599	113	2934	8160	1124	13636	1385	-273	647	-241	527,00	POS	POS	POS	POS	POS	NEG	POS	POS	POS	POS	POS	NEG	NEG	NEG
77	Gouda	2,00	M	21341	10195	15170	20463	2761	22481	22433	12065	221	10537	3695	-129	324	-346	494,00	POS	POS	POS	POS	POS	POS	POS	POS	NEG	POS	POS	NEG	NEG	NEG
78	Delft	1,00	F	22308	-358	7799	10491	9366	8224	1065	10030	-386	4759	-560	-578	-191	-474	551,00	POS	NEG	POS	POS	POS	POS	NEG	POS	NEG	POS	NEG	NEG	NEG	NEG
79	Delft	3,00	M	15682	-244	18233	8392	14372	2441	22208	9754	890	11650	1786	-587	431	1883	455,00	POS	NEG	POS	POS	POS	POS	POS	POS	POS	POS	POS	NEG	NEG	POS
80	Delft	1,00	F	19194	-33	-97	5471	1474	2299	1003	2067	-77	8531	4151	-186	666	-174	355,00	POS	NEG	NEG	POS	POS	POS	NEG	POS	NEG	POS	POS	NEG	NEG	NEG
81	Delft	4,00	M	7682	13810	7500	9182	10782	18318	20390	4407	-432	4036	821	-533	-255	-498	729,00	POS	POS	POS	POS	POS	POS	POS	POS	NEG	POS	POS	NEG	NEG	NEG
82	Delft	4,00	M	4394	-512	19602	2566	24	16609	18688	-366	-539	7848	-537	-645	-247	-636	515,00	POS	NEG	POS	POS	NEG	POS	POS	NEG	NEG	POS	NEG	NEG	NEG	NEG
83	Haarlem	3,00	M	12738	-263	16868	22860	14884	17085	16831	748	20468	15783	2201	-411	374	-383	346,00	POS	NEG	POS	POS	POS	POS	POS	POS	POS	POS	POS	NEG	NEG	NEG
84	Haarlem	3,00	F	23421	1543	23945	23170	995	13710	3979	2714	390	16050	10756	-69	212	-77	412,00	POS	POS	POS	POS	POS	POS	POS	POS	NEG	POS	POS	NEG	NEG	NEG
85	Haarlem	3,00	F	20502	-266	7679	8866	5849	-276	477	-137	-368	14526	-99	-552	-90	-543	406,00	POS	NEG	POS	POS	POS	NEG	NEG	NEG	NEG	POS	NEG	NEG	NEG	NEG
86	Leiden	2,00	F	16607	514	-83	12575	2353	5931	23791	80	-54	7076	2419	-105	54	-122	482,00	POS	POS	NEG	POS	POS	POS	POS	NEG	NEG	POS	POS	NEG	NEG	NEG
87	Leiden	4,00	M	15056	-113	1112	21627	11402	755	256	7827	-115	8824	335	-434	-164	-442	1394,00	POS	NEG	POS	POS	POS	POS	NEG	POS	NEG	POS	NEG	NEG	NEG	NEG
88	Leiden	2,00	F	4962	1400	4461	9258	5781	3284	14419	14195	55	6957	2542	-511	-209	-496	848,00	POS	POS	POS	POS	POS	POS	POS	POS	NEG	POS	POS	NEG	NEG	NEG
89	Leiden	3,00	M	26555	381	23011	6524	16469	18739	24947	11493	296	15649	631	-448	650	-358	683,00	POS	POS	POS	POS	POS	POS	POS	POS	NEG	POS	POS	NEG	NEG	NEG
90	Amsterdam	3,00	M	22710	715	6061	1952	17904	19869	16094	12264	23167	11475	7195	27	644	-348	834,00	POS	POS	POS	POS	POS	POS	POS	POS	POS	POS	POS	NEG	NEG	NEG
91	Spijkenisse	1,00	M	170	7148	1017	17857	3227	10741	1845	16668	-399	11686	4193	-864	-86	-819	595,00	NEG	POS	POS	POS	POS	POS	POS	POS	NEG	POS	POS	NEG	NEG	NEG
92	Spijkenisse	2,00	F	1362	3381	6779	18846	22531	19024	2186	372	522	21063	3033	-666	-248	-626	443,00	POS	POS	POS	POS	POS	POS	POS	POS	POS	POS	POS	NEG	NEG	NEG
94	Utrecht	3,00	M	23977	1356	10981	23379	12825	2990	12228	12632	-360	15192	3657	-625	-479	-747	551,00	POS	POS	POS	POS	POS	POS	POS	POS	NEG	POS	POS	NEG	NEG	NEG
95	Utrecht	2,00	M	6004	9838	16932	21922	1819	4973	23615	2048	-562	4661	-521	-607	226	-424	502,00	POS	POS	POS	POS	POS	POS	POS	POS	NEG	POS	NEG	NEG	NEG	NEG
96	Den Haag	3,00	F	11092	9440	22339	12485	15722	4913	18365	3572	-333	15240	2305	-497	111	-406	449,00	POS	POS	POS	POS	POS	POS	POS	POS	NEG	POS	POS	NEG	NEG	NEG
97	Den Haag	2,00	F	25888	6442	5959	1181	12930	-28	1475	14160	344	12870	-592	-509	-168	-543	449,00	POS	POS	POS	POS	POS	NEG	POS	POS	NEG	POS	NEG	NEG	NEG	NEG
98	Hoofddorp	4,00	F	24998	6757	-471	14645	3236	6316	23830	11114	-550	15096	1003	-712	408	-685	469,00	POS	POS	NEG	POS	POS	POS	POS	POS	NEG	POS	POS	NEG	NEG	NEG
99	Mijdrecht	5,00	F	10708	5344	11003	22163	242	-579	-504	8260	-663	13736	-289	-688	-87	-376	538,00	POS	POS	POS	POS	NEG	NEG	NEG	POS	NEG	POS	NEG	NEG	NEG	NEG
100	Mijdrecht	1,00	F	22539	-227	24701	7424	11899	-289	-380	17233	1004	14956	8853	-443	-164	-576	970,00	POS	NEG	POS	POS	POS	NEG	NEG	POS	POS	POS	POS	NEG	NEG	NEG
101	Mijdrecht	5,00	F	25387	5926	5491	21211	1122	19305	23677	-123	377	18656	3084	-435	2023	-419	345,00	POS	POS	POS	POS	POS	POS	POS	NEG	NEG	POS	POS	NEG	POS	NEG
102	Mijdrecht	2,00	F	7147	6988	7919	16265	328	22242	1372	12082	-792	16770	5664	-937	-535	-321	328,00	POS	POS	POS	POS	NEG	POS	POS	POS	NEG	POS	POS	NEG	NEG	NEG
103	Mijdrecht	2,00	F	17416	5966	8475	9361	13612	15158	20617	12473	18	2071	-134	-307	85	-287	414,00	POS	POS	POS	POS	POS	POS	POS	POS	NEG	POS	NEG	NEG	NEG	NEG
104	Mijdrecht	2,00	M	25627	-103	8038	18326	14594	1727	5427	1002	-448	19580	-214	-588	-264	-587	606,00	POS	NEG	POS	POS	POS	POS	POS	POS	NEG	POS	NEG	NEG	NEG	NEG
105	Druten	3,00	M	24677	-333	22002	18460	19927	845	3563	13378	1090	15670	466	-1157	43	-1017	376,00	POS	NEG	POS	POS	POS	POS	POS	POS	POS	POS	POS	NEG	NEG	NEG
106	Delfzijl	5,00	M	23220	-144	6106	3010	4957	5245	22388	13846	-606	15106	2339	-672	-227	-478	572,00	POS	NEG	POS	POS	POS	POS	POS	POS	NEG	POS	POS	NEG	NEG	NEG
107	Delfzijl	2,00	F	23930	189	18103	20570	86	20297	5022	5092	113	18231	3626	-514	163	-176	441,00	POS	NEG	POS	POS	NEG	POS	POS	POS	NEG	POS	POS	NEG	NEG	NEG
108	Gouda	4,00	M	19107	4354	9762	15698	-226	-592	-102	10485	-804	9849	154	-853	-508	-812	966,00	POS	POS	POS	POS	NEG	NEG	NEG	POS	NEG	POS	NEG	NEG	NEG	NEG
109	Utrecht	1,00	F	23501	868	6297	15350	-213	17979	8294	-288	-382	15345	367	-566	174	-539	643,00	POS	POS	POS	POS	NEG	POS	POS	NEG	NEG	POS	POS	NEG	NEG	NEG
110	Haarlem	1,00	M	23764	-300	19116	19245	12506	19915	16063	2009	629	13425	-156	-508	854	-428	1273,00	POS	NEG	POS	POS	POS	POS	POS	POS	POS	POS	NEG	NEG	NEG	NEG
111	Leiden	2,00	F	24045	729	25213	4058	126	16860	1720	16842	-265	10358	2736	-490	56	-449	375,00	POS	POS	POS	POS	NEG	POS	POS	POS	NEG	POS	POS	NEG	NEG	NEG
112	Amsterdam	2,00	F	18742	1258	11591	8180	6669	23673	9392	8100	1004	18607	1010	-483	-128	-466	648,00	POS	POS	POS	POS	POS	POS	POS	POS	POS	POS	POS	NEG	NEG	NEG
113	Wijchen	3,00	M	14727	3848	20579	10282	10034	16200	14377	3655	-308	17207	3974	-536	193	-464	237,00	POS	POS	POS	POS	POS	POS	POS	POS	NEG	POS	POS	NEG	NEG	NEG
114	Emmen	2,00	F	23787	-20	20408	20441	10363	15812	3644	-390	-272	14651	2710	-618	1688	-540	376,00	POS	NEG	POS	POS	POS	POS	POS	NEG	NEG	POS	POS	NEG	POS	NEG
115	Emmen	5,00	M	10210	2010	10634	15937	9609	268	10962	2911	-453	11334	-494	-486	399	-285	770,00	POS	POS	POS	POS	POS	NEG	POS	POS	NEG	POS	NEG	NEG	NEG	NEG
116	Groningen	5,00	F	7635	1960	9089	11010	21396	19752	4556	15622	3233	16203	-523	926	1224	1312	379,00	POS	POS	POS	POS	POS	POS	POS	POS	POS	POS	NEG	POS	POS	POS
117	Amsterdam	1,00	F	26088	3259	4457	23164	18512	230	130	302	1461	5739	-362	331	720	-316	594,00	POS	POS	POS	POS	POS	NEG	NEG	NEG	POS	POS	NEG	POS	NEG	NEG
118	Amsterdam	1,00	M	9290	3430	23252	2069	6152	18125	9827	-221	-208	8620	2549	-420	166	-350	314,00	POS	POS	POS	POS	POS	POS	POS	NEG	NEG	POS	POS	NEG	NEG	NEG
119	Amsterdam	4,00	M	20345	817	6776	21892	18845	20364	13113	6246	432	5616	2948	-737	-135	-596	525,00	POS	POS	POS	POS	POS	POS	POS	POS	NEG	POS	POS	NEG	NEG	NEG
120	Amsterdam	1,00	M	26276	3907	7795	7666	3029	482	82	17243	230	10175	-195	-431	186	-434	362,00	POS	POS	POS	POS	POS	POS	NEG	POS	NEG	POS	NEG	NEG	NEG	NEG
121	Purmerend	3,00	M	13837	14635	22629	13976	18103	1511	1777	17079	-51	14964	-424	-436	-93	-458	402,00	POS	POS	POS	POS	POS	POS	POS	POS	NEG	POS	NEG	NEG	NEG	NEG
122	Purmerend	3,00	M	1057	-321	446	17394	831	2774	23025	285	-482	13135	4626	-332	-62	-535	453,00	POS	NEG	POS	POS	POS	POS	POS	NEG	NEG	POS	POS	NEG	NEG	NEG
123	Purmerend	1,00	F	24900	4055	15052	11578	6783	16187	14733	16826	-6	10455	9766	-313	35	-436	717,00	POS	POS	POS	POS	POS	POS	POS	POS	NEG	POS	POS	NEG	NEG	NEG
124	Haarlem	1,00	F	10161	-90	1140	7627	1588	8140	594	471	-301	8616	839	-555	312	-561	763,00	POS	NEG	POS	POS	POS	POS	NEG	POS	NEG	POS	POS	NEG	NEG	NEG
125	Aalten	5,00	M	10158	2188	10351	2759	10491	18456	6996	11822	-65	9275	4877	-201	1262	-297	382,00	POS	POS	POS	POS	POS	POS	POS	POS	NEG	POS	POS	NEG	POS	NEG
126	Bergen op Zoom	2,00	F	24653	3173	12971	22917	3863	185	1202	14426	619	14092	5388	-486	604	-442	974,00	POS	POS	POS	POS	POS	NEG	POS	POS	POS	POS	POS	NEG	NEG	NEG
127	Aalten	4,00	M	23368	-255	23823	15095	2416	19352	3812	14613	-385	16300	2420	-578	183	-503	545,00	POS	NEG	POS	POS	POS	POS	POS	POS	NEG	POS	POS	NEG	NEG	NEG
128	Barneveld	1,00	M	4170	-382	2775	10065	6384	-317	-149	5195	-56	11235	1289	-176	170	-23	850,00	POS	NEG	POS	POS	POS	NEG	NEG	POS	NEG	POS	POS	NEG	NEG	NEG
129	Barneveld	1,00	F	24442	197	6156	5010	9209	783	1706	3774	-183	15680	2278	-433	200	-395	566,00	POS	NEG	POS	POS	POS	POS	POS	POS	NEG	POS	POS	NEG	NEG	NEG
130	Barneveld	3,00	M	24676	3057	22734	21353	1951	15563	9240	17032	23140	14771	220	1278	224	-408	727,00	POS	POS	POS	POS	POS	POS	POS	POS	POS	POS	NEG	POS	NEG	NEG
131	Barneveld	2,00	F	23197	1338	11401	6689	4402	5244	5107	1197	-364	11525	43	-535	53	-518	356,00	POS	POS	POS	POS	POS	POS	POS	POS	NEG	POS	NEG	NEG	NEG	NEG
132	Leiden	5,00	M	2003	3460	15941	4027	10839	1886	5223	10357	-535	12537	39	-745	-76	-479	550,00	POS	POS	POS	POS	POS	POS	POS	POS	NEG	POS	NEG	NEG	NEG	NEG
133	Roosendaal	5,00	M	2872	-320	6094	1063	297	23163	23091	11	-547	4891	-23	-643	1048	-628	368,00	POS	NEG	POS	POS	NEG	POS	POS	NEG	NEG	POS	NEG	NEG	POS	NEG
134	Roermond	3,00	F	25053	3449	15668	12151	-97	13309	1433	391	-365	10206	4255	-377	646	-235	315,00	POS	POS	POS	POS	NEG	POS	POS	POS	NEG	POS	POS	NEG	NEG	NEG
135	Wijchen	3,00	F	13911	68	17520	10992	9650	-98	968	8988	310	12847	701	-152	296	-200	711,00	POS	NEG	POS	POS	POS	NEG	NEG	POS	NEG	POS	POS	NEG	NEG	NEG
136	Epe	3,00	F	3191	207	6353	1445	16213	-316	-204	200	-69	16231	2422	-272	-1	-306	258,00	POS	NEG	POS	POS	POS	NEG	NEG	NEG	NEG	POS	POS	NEG	NEG	NEG
137	Barneveld	5,00	M	24736	11293	496	15284	20561	22682	23339	10845	1585	22177	5549	1601	326	642	522,00	POS	POS	POS	POS	POS	POS	POS	POS	POS	POS	POS	POS	NEG	POS
138	Epe	5,00	F	5914	-250	6570	7125	13057	21309	23170	833	-577	6924	-582	-726	-20	-721	442,00	POS	NEG	POS	POS	POS	POS	POS	POS	NEG	POS	NEG	NEG	NEG	NEG
139	Den Haag	1,00	M	21563	1674	10813	6410	6205	4166	7188	3251	-168	10837	507	-399	382	-378	551,00	POS	POS	POS	POS	POS	POS	POS	POS	NEG	POS	POS	NEG	NEG	NEG
140	Den Haag	1,00	M	23569	1554	7461	6189	4809	3620	7823	1722	-136	11043	309	-460	309	-277	502,00	POS	POS	POS	POS	POS	POS	POS	POS	NEG	POS	NEG	NEG	NEG	NEG
141	Leiden	2,00	M	23699	-26	20727	22430	10180	13882	15570	10096	-324	18106	4174	-365	11	-354	383,00	POS	NEG	POS	POS	POS	POS	POS	POS	NEG	POS	POS	NEG	NEG	NEG
142	Leiden	2,00	M	22580	910	2435	22832	17818	23308	18306	1951	519	9943	2646	-321	142	168	532,00	POS	POS	POS	POS	POS	POS	POS	POS	POS	POS	POS	NEG	NEG	NEG
143	Aalten	4,00	F	1138	8378	20281	12918	478	2002	119	17553	-285	19406	120	-315	-20	886	281,00	POS	POS	POS	POS	NEG	POS	NEG	POS	NEG	POS	NEG	NEG	NEG	POS
144	Utrecht	2,00	M	16170	4507	15183	7602	18102	1	-360	7231	-471	8779	-892	-920	-581	-711	672,00	POS	POS	POS	POS	POS	NEG	NEG	POS	NEG	POS	NEG	NEG	NEG	NEG
145	Utrecht	1,00	F	24052	2882	3852	23609	16971	20	1051	217	-98	8273	1275	-196	279	-159	586,00	POS	POS	POS	POS	POS	NEG	NEG	NEG	NEG	POS	POS	NEG	NEG	NEG
146	Utrecht	1,00	F	21820	8342	17813	11932	2528	14278	3381	12361	-397	924	3585	-514	773	-508	465,00	POS	POS	POS	POS	POS	POS	POS	POS	NEG	POS	POS	NEG	NEG	NEG
147	Groningen	2,00	F	22813	1834	7670	6950	4567	5022	8056	4208	-212	11436	329	-401	241	-266	355,00	POS	POS	POS	POS	POS	POS	POS	POS	NEG	POS	NEG	NEG	NEG	NEG
148	Eindhoven	5,00	M	23692	1292	5410	6206	5465	3273	4546	422	-71	11182	223	-377	298	-273	429,00	POS	POS	POS	POS	POS	POS	POS	POS	NEG	POS	NEG	NEG	NEG	NEG
149	Utrecht	1,00	F	23003	1463	7331	10668	4696	2600	3850	2385	-224	10601	26	-398	330	-338	495,00	POS	POS	POS	POS	POS	POS	POS	POS	NEG	POS	NEG	NEG	NEG	NEG
150	Gouda	3,00	M	17350	4646	16721	20945	8847	23382	22918	17236	910	4732	3736	-283	8	-312	789,00	POS	POS	POS	POS	POS	POS	POS	POS	POS	POS	POS	NEG	NEG	NEG
151	Gorinchem	1,00	F	24900	131	10413	6271	4767	-50	94	-359	-367	5568	-265	-409	1969	-414	755,00	POS	NEG	POS	POS	POS	NEG	NEG	NEG	NEG	POS	NEG	NEG	POS	NEG
152	Maastricht	3,00	F	1654	9590	-229	23239	868	2703	11200	1331	-213	9886	1405	-548	330	-454	576,00	POS	POS	NEG	POS	POS	POS	POS	POS	NEG	POS	POS	NEG	NEG	NEG
153	Leeuwarden	3,00	F	23565	-50	19225	20870	2231	22960	25739	15455	2715	18781	5424	-284	837	124	425,00	POS	NEG	POS	POS	POS	POS	POS	POS	POS	POS	POS	NEG	NEG	NEG
154	Hoorn	2,00	F	25207	434	23477	23505	428	1756	4148	-56	175	13211	3320	-218	524	-128	449,00	POS	POS	POS	POS	NEG	POS	POS	NEG	NEG	POS	POS	NEG	NEG	NEG
155	Eindhoven	2,00	F	22271	776	23131	4880	17454	13706	8968	866	1464	12747	913	-376	-245	-253	308,00	POS	POS	POS	POS	POS	POS	POS	POS	POS	POS	POS	NEG	NEG	NEG
156	Spijkenisse	4,00	M	22951	1201	3151	5421	5623	1836	4657	807	-325	10002	-15	-563	94	-506	465,00	POS	POS	POS	POS	POS	POS	POS	POS	NEG	POS	NEG	NEG	NEG	NEG
157	Heerlen	5,00	M	3231	3231	3092	4497	-66	22501	11288	3452	-274	12070	95	-423	554	-417	654,00	POS	POS	POS	POS	NEG	POS	POS	POS	NEG	POS	NEG	NEG	NEG	NEG
158	Leeuwarden	2,00	M	22811	10029	5912	8638	11967	-652	730	11354	-687	15267	703	-779	-80	-736	315,00	POS	POS	POS	POS	POS	NEG	NEG	POS	NEG	POS	POS	NEG	NEG	NEG
159	Leeuwarden	2,00	F	22638	2492	5380	23130	9815	-36	381	14867	8095	15143	992	1391	267	1633	217,00	POS	POS	POS	POS	POS	NEG	NEG	POS	POS	POS	POS	POS	NEG	POS
160	Tilburg	3,00	M	24237	7054	16201	19989	4424	22707	6673	-33	49	14249	4468	-219	297	2440	550,00	POS	POS	POS	POS	POS	POS	POS	NEG	NEG	POS	POS	NEG	NEG	POS
161	Aalten	4,00	M	405	4270	1825	7219	176	6464	3993	10087	-160	7496	598	-283	365	-271	758,00	POS	POS	POS	POS	NEG	POS	POS	POS	NEG	POS	POS	NEG	NEG	NEG
162	Eindhoven	2,00	F	23954	5024	10140	2914	8848	-54	1571	11327	732	16384	455	-42	566	-218	483,00	POS	POS	POS	POS	POS	NEG	POS	POS	POS	POS	POS	NEG	NEG	NEG
163	Wijchen	5,00	F	20597	-295	18928	4543	466	22257	23363	-264	-1	20557	9920	-507	123	-466	425,00	POS	NEG	POS	POS	NEG	POS	POS	NEG	NEG	POS	POS	NEG	NEG	NEG
164	Alkmaar	1,00	F	24465	2362	24174	18144	282	18514	3015	-233	39	9752	12402	-128	349	-132	525,00	POS	POS	POS	POS	NEG	POS	POS	NEG	NEG	POS	POS	NEG	NEG	NEG
165	Aalten	2,00	M	24109	1218	23556	12144	6848	15084	7122	14267	29	14642	-65	-488	250	3	273,00	POS	POS	POS	POS	POS	POS	POS	POS	NEG	POS	NEG	NEG	NEG	NEG
166	Aalten	3,00	F	1889	-132	22027	11420	1226	1768	356	-292	-183	15884	6152	-335	25	-315	407,00	POS	NEG	POS	POS	POS	POS	NEG	NEG	NEG	POS	POS	NEG	NEG	NEG
167	Gorinchem	1,00	F	24638	2189	14402	14908	18790	3798	22778	18645	2643	16550	5117	1337	323	-106	845,00	POS	POS	POS	POS	POS	POS	POS	POS	POS	POS	POS	POS	NEG	NEG
168	Utrecht	1,00	M	22671	145	11621	11237	14729	-9	174	15388	336	12392	465	-389	351	-378	647,00	POS	NEG	POS	POS	POS	NEG	NEG	POS	NEG	POS	POS	NEG	NEG	NEG
169	Hoorn	2,00	M	19101	608	7358	9780	5271	1799	2993	10283	212	11128	649	-172	323	-186	321,00	POS	POS	POS	POS	POS	POS	POS	POS	NEG	POS	POS	NEG	NEG	NEG
170	Den Haag	5,00	M	19648	444	9922	15215	1951	1285	1642	9197	62	9335	694	-214	324	-208	360,00	POS	POS	POS	POS	POS	POS	POS	POS	NEG	POS	POS	NEG	NEG	NEG
171	Den Haag	1,00	F	24192	305	23875	22811	2206	834	3517	15405	1056	17346	-257	-113	126	-205	541,00	POS	NEG	POS	POS	POS	POS	POS	POS	POS	POS	NEG	NEG	NEG	NEG
172	Tilburg	2,00	M	22512	3528	21324	4422	14824	6132	16663	13014	590	17873	1495	-316	155	-270	335,00	POS	POS	POS	POS	POS	POS	POS	POS	POS	POS	POS	NEG	NEG	NEG
173	Gorinchem	5,00	F	22286	1139	19462	22975	12012	8458	22954	5246	871	13443	2113	5	1054	433	376,00	POS	POS	POS	POS	POS	POS	POS	POS	POS	POS	POS	NEG	POS	NEG
174	Hoorn	4,00	M	3729	-216	6094	16338	8598	635	-1	12053	-344	10485	2627	-431	694	-383	832,00	POS	NEG	POS	POS	POS	POS	NEG	POS	NEG	POS	POS	NEG	NEG	NEG
175	Utrecht	5,00	F	23109	-148	5168	6419	-131	8140	9204	11165	-130	9861	-94	-118	276	-245	224,00	POS	NEG	POS	POS	NEG	POS	POS	POS	NEG	POS	NEG	NEG	NEG	NEG
176	Utrecht	5,00	M	19134	2332	6807	3062	-60	13687	14007	4967	-266	6854	-191	-360	355	-317	201,00	POS	POS	POS	POS	NEG	POS	POS	POS	NEG	POS	NEG	NEG	NEG	NEG
177	Zwolle	5,00	M	3135	988	13362	7113	14312	12181	6782	5169	-223	12238	1662	-498	20	-437	347,00	POS	POS	POS	POS	POS	POS	POS	POS	NEG	POS	POS	NEG	NEG	NEG
178	Amersfoort	2,00	M	21457	944	10884	12057	13794	14248	5736	2941	37	10120	3298	-306	-39	342	383,00	POS	POS	POS	POS	POS	POS	POS	POS	NEG	POS	POS	NEG	NEG	NEG
179	Amersfoort	4,00	M	12091	744	23689	20679	19217	5423	22615	13050	738	7786	522	-501	-262	-491	442,00	POS	POS	POS	POS	POS	POS	POS	POS	POS	POS	POS	NEG	NEG	NEG
180	Hoogeveen	4,00	M	17776	-249	1791	2806	9435	4800	1005	109	-592	9730	2642	-622	-155	-585	304,00	POS	NEG	POS	POS	POS	POS	NEG	NEG	NEG	POS	POS	NEG	NEG	NEG
181	Leiden	5,00	F	2433	2800	17968	15808	7347	10244	2245	14810	-147	9851	-198	-357	72	-256	356,00	POS	POS	POS	POS	POS	POS	POS	POS	NEG	POS	NEG	NEG	NEG	NEG
182	Leiden	5,00	F	1043	1215	3018	8180	178	494	4046	5468	-32	6580	589	-162	312	-115	266,00	POS	POS	POS	POS	NEG	POS	POS	POS	NEG	POS	POS	NEG	NEG	NEG
183	Utrecht	1,00	M	23153	1314	23801	17561	16556	-63	411	11108	1007	16999	-209	815	363	-252	649,00	POS	POS	POS	POS	POS	NEG	NEG	POS	POS	POS	NEG	POS	NEG	NEG
184	Goes	5,00	M	4914	-301	7542	2433	-246	9907	880	141	-412	4966	103	-618	-197	-625	370,00	POS	NEG	POS	POS	NEG	POS	NEG	NEG	NEG	POS	NEG	NEG	NEG	NEG
185	Amsterdam	5,00	M	15593	238	8062	8618	9748	-255	126	2972	278	9349	1774	-134	-1	-103	242,00	POS	NEG	POS	POS	POS	NEG	NEG	POS	NEG	POS	POS	NEG	NEG	NEG
186	Bergen op Zoom	4,00	F	23412	362	11295	22979	6376	16072	5367	1231	356	12026	2096	-216	54	-177	367,00	POS	POS	POS	POS	POS	POS	POS	POS	NEG	POS	POS	NEG	NEG	NEG
187	Zaandam	1,00	F	23804	2393	7519	10859	7218	4977	664	15683	1	5160	-242	-82	165	-171	507,00	POS	POS	POS	POS	POS	POS	NEG	POS	NEG	POS	NEG	NEG	NEG	NEG
188	Utrecht	5,00	M	1327	6596	7041	5575	137	13892	4946	1049	-271	4287	-244	-428	20	-359	287,00	POS	POS	POS	POS	NEG	POS	POS	POS	NEG	POS	NEG	NEG	NEG	NEG
189	Purmerend	5,00	M	14743	2094	3142	11018	3269	15263	8396	9081	405	8078	781	-75	228	28	204,00	POS	POS	POS	POS	POS	POS	POS	POS	NEG	POS	POS	NEG	NEG	NEG
190	Groningen	2,00	F	10961	3916	1421	8987	4553	15881	13731	8368	583	5638	758	-131	106	-97	368,00	POS	POS	POS	POS	POS	POS	POS	POS	POS	POS	POS	NEG	NEG	NEG
191	Purmerend	5,00	F	18928	895	6408	23719	1116	2220	22729	14210	1618	19057	3880	-431	3969	-350	253,00	POS	POS	POS	POS	POS	POS	POS	POS	POS	POS	POS	NEG	POS	NEG
193	Hoorn	4,00	M	6457	3843	23118	12707	6189	22958	23195	5558	-192	11004	65	-381	366	-209	309,00	POS	POS	POS	POS	POS	POS	POS	POS	NEG	POS	NEG	NEG	NEG	NEG
194	Purmerend	3,00	F	22906	2139	727	22183	13731	3417	2921	499	1348	11903	393	34	95	-169	627,00	POS	POS	POS	POS	POS	POS	POS	POS	POS	POS	POS	NEG	NEG	NEG
195	Purmerend	4,00	M	7072	8780	6391	21817	7950	13403	5350	7057	1630	8920	679	-117	1345	68	499,00	POS	POS	POS	POS	POS	POS	POS	POS	POS	POS	POS	NEG	POS	NEG
196	Groningen	3,00	M	22906	292	18303	20820	172	3415	23978	254	1133	13489	14	-197	700	-117	638,00	POS	NEG	POS	POS	NEG	POS	POS	NEG	POS	POS	NEG	NEG	NEG	NEG
197	Purmerend	1,00	M	14672	2400	1862	9527	3122	15445	10596	8780	483	7000	815	-126	116	-20	447,00	POS	POS	POS	POS	POS	POS	POS	POS	POS	POS	POS	NEG	NEG	NEG
198	Gouda	4,00	M	14184	2359	2695	10366	5032	15198	10752	8135	488	7853	685	-58	153	-56	560,00	POS	POS	POS	POS	POS	POS	POS	POS	POS	POS	POS	NEG	NEG	NEG
199	Eindhoven	1,00	F	14579	1376	2975	7491	6795	12400	7684	7256	-68	7582	679	-364	-76	-311	927,00	POS	POS	POS	POS	POS	POS	POS	POS	NEG	POS	POS	NEG	NEG	NEG
200	Eindhoven	4,00	M	14641	81	5580	290	444	3787	22965	2814	-137	6525	544	-127	546	-150	826,00	POS	NEG	POS	NEG	NEG	POS	POS	POS	NEG	POS	POS	NEG	NEG	NEG
201	Leeuwarden	4,00	M	15324	6789	21597	7410	2029	22848	16331	11436	48	5483	1155	-351	218	-259	700,00	POS	POS	POS	POS	POS	POS	POS	POS	NEG	POS	POS	NEG	NEG	NEG
202	Leeuwarden	5,00	M	4528	7786	6992	9194	1249	667	1694	14127	116	8041	2227	-232	124	-263	273,00	POS	POS	POS	POS	POS	POS	POS	POS	NEG	POS	POS	NEG	NEG	NEG
203	Leeuwarden	3,00	M	23480	1417	23085	5480	976	983	163	1802	45	6354	48	-211	15	-161	406,00	POS	POS	POS	POS	POS	POS	NEG	POS	NEG	POS	NEG	NEG	NEG	NEG
204	Maastricht	2,00	F	23195	4681	14800	22846	22688	7213	3864	18400	9821	15265	1233	4233	178	-319	324,00	POS	POS	POS	POS	POS	POS	POS	POS	POS	POS	POS	POS	NEG	NEG
205	Haarlem	4,00	M	9799	5491	6367	21449	2509	14920	23063	10271	-190	5350	133	-430	-60	-369	426,00	POS	POS	POS	POS	POS	POS	POS	POS	NEG	POS	NEG	NEG	NEG	NEG
206	Leiden	2,00	M	22996	1910	22861	19448	8610	10270	8287	3350	3	8481	-24	-283	166	495	387,00	POS	POS	POS	POS	POS	POS	POS	POS	NEG	POS	NEG	NEG	NEG	POS
207	Bergen op Zoom	5,00	M	23403	1693	23610	21420	13035	11843	4649	3437	222	6563	-64	-390	31	-257	577,00	POS	POS	POS	POS	POS	POS	POS	POS	NEG	POS	NEG	NEG	NEG	NEG
208	Gouda	4,00	F	14608	623	23163	9640	14703	12218	5575	193	577	13796	-125	-504	-98	-425	860,00	POS	POS	POS	POS	POS	POS	POS	NEG	POS	POS	NEG	NEG	NEG	NEG
209	Utrecht	4,00	M	564	8935	17586	2561	1693	22738	23055	10787	2560	21899	-44	-667	-64	-270	428,00	POS	POS	POS	POS	POS	POS	POS	POS	POS	POS	NEG	NEG	NEG	NEG
210	Roosendaal	4,00	M	18936	416	11263	19121	397	21863	22934	1718	-144	7611	-94	-265	129	-164	741,00	POS	POS	POS	POS	NEG	POS	POS	POS	NEG	POS	NEG	NEG	NEG	NEG
211	Groningen	2,00	F	23142	3492	11969	10868	13393	6061	384	15025	11	7961	1667	-305	93	-288	567,00	POS	POS	POS	POS	POS	POS	NEG	POS	NEG	POS	POS	NEG	NEG	NEG
212	Drachten	3,00	M	23240	-12	4388	10813	1168	-250	435	-281	-412	4143	-67	-461	151	-438	385,00	POS	NEG	POS	POS	POS	NEG	NEG	NEG	NEG	POS	NEG	NEG	NEG	NEG
213	Drachten	4,00	M	1942	6282	12286	2634	790	-10	1790	12141	360	13721	4124	-290	421	-235	503,00	POS	POS	POS	POS	POS	NEG	POS	POS	NEG	POS	POS	NEG	NEG	NEG
214	Amsterdam	2,00	F	3722	8917	15223	11110	5376	1904	3440	11301	-134	6987	609	-194	248	-162	629,00	POS	POS	POS	POS	POS	POS	POS	POS	NEG	POS	POS	NEG	NEG	NEG
215	Drachten	4,00	F	23401	7050	18268	19694	17072	20500	9263	14309	1467	10254	1601	10	237	-310	750,00	POS	POS	POS	POS	POS	POS	POS	POS	POS	POS	POS	NEG	NEG	NEG
216	Den Haag	1,00	F	18312	1410	23388	1482	1227	13864	2447	14570	-37	8573	-14	-226	247	-112	828,00	POS	POS	POS	POS	POS	POS	POS	POS	NEG	POS	NEG	NEG	NEG	NEG
217	Amsterdam	5,00	M	23421	2835	6299	22128	451	-45	216	13574	-270	11621	-27	-482	687	-461	331,00	POS	POS	POS	POS	NEG	NEG	NEG	POS	NEG	POS	NEG	NEG	NEG	NEG
218	Veendam	5,00	F	14063	4400	23682	15599	4306	17309	4089	14148	-210	14143	430	-332	-55	-386	693,00	POS	POS	POS	POS	POS	POS	POS	POS	NEG	POS	POS	NEG	NEG	NEG
219	Veendam	4,00	M	9312	3424	9427	4794	14731	12786	22655	4867	-555	4905	941	-598	66	-586	261,00	POS	POS	POS	POS	POS	POS	POS	POS	NEG	POS	POS	NEG	NEG	NEG
220	Eindhoven	2,00	M	22365	3399	4401	1488	6912	18178	14944	11194	-214	7398	661	-138	99	-259	501,00	POS	POS	POS	POS	POS	POS	POS	POS	NEG	POS	POS	NEG	NEG	NEG
221	Maastricht	2,00	F	23634	877	23006	5531	16039	8357	23138	4527	1302	7730	174	196	265	274	999,00	POS	POS	POS	POS	POS	POS	POS	POS	POS	POS	NEG	NEG	NEG	NEG
222	Maastricht	1,00	F	23639	145	21586	9404	7091	4816	20325	14569	-78	4333	239	-329	-92	-322	601,00	POS	NEG	POS	POS	POS	POS	POS	POS	NEG	POS	NEG	NEG	NEG	NEG
223	Rotterdam-centrum	2,00	M	22471	3974	8304	22463	2259	6395	23152	11129	-290	11750	530	-528	-312	-459	532,00	POS	POS	POS	POS	POS	POS	POS	POS	NEG	POS	POS	NEG	NEG	NEG
225	Vlissingen	3,00	M	19509	953	3821	5134	12316	7403	513	7569	-143	7929	1613	-338	-83	-328	321,00	POS	POS	POS	POS	POS	POS	NEG	POS	NEG	POS	POS	NEG	NEG	NEG
226	Vlissingen	1,00	F	5419	7477	6791	8470	5978	2448	1399	2822	-61	9725	3984	-295	-173	-131	490,00	POS	POS	POS	POS	POS	POS	POS	POS	NEG	POS	POS	NEG	NEG	NEG
227	Leiden	3,00	M	22869	6152	11449	17443	1332	9736	914	14308	762	13158	1666	-274	-13	-265	420,00	POS	POS	POS	POS	POS	POS	NEG	POS	POS	POS	POS	NEG	NEG	NEG
228	Amersfoort	3,00	M	16310	367	18085	1817	1477	3316	13257	1519	-187	5573	2087	-244	-11	-224	729,00	POS	POS	POS	POS	POS	POS	POS	POS	NEG	POS	POS	NEG	NEG	NEG
229	Amersfoort	1,00	F	22842	254	21595	7730	5002	10026	23957	12077	-75	14509	2178	-273	3137	-289	361,00	POS	NEG	POS	POS	POS	POS	POS	POS	NEG	POS	POS	NEG	POS	NEG
230	Eindhoven	1,00	F	19686	1115	5281	13572	12468	12297	7572	12888	-122	6327	-199	-439	-73	-400	661,00	POS	POS	POS	POS	POS	POS	POS	POS	NEG	POS	NEG	NEG	NEG	NEG
231	Ede	2,00	F	790	10914	23615	23013	9533	51	2268	8217	-264	9429	6049	-338	209	-311	433,00	POS	POS	POS	POS	POS	NEG	POS	POS	NEG	POS	POS	NEG	NEG	NEG
232	Eindhoven	3,00	M	23076	1078	6696	7626	1637	12095	19067	146	-228	9352	-59	-283	30	-290	1096,00	POS	POS	POS	POS	POS	POS	POS	NEG	NEG	POS	NEG	NEG	NEG	NEG
233	Heerlen	4,00	F	1920	8637	1752	7998	18311	7539	519	1323	-89	17268	777	-340	4	-27	738,00	POS	POS	POS	POS	POS	POS	NEG	POS	NEG	POS	POS	NEG	NEG	NEG
234	Zwolle	4,00	M	13245	11391	21247	5185	16035	13969	5277	5441	228	6875	37	12	22	-144	618,00	POS	POS	POS	POS	POS	POS	POS	POS	NEG	POS	NEG	NEG	NEG	NEG
235	Amersfoort	3,00	M	12942	7575	2959	3859	15262	6556	22865	1086	-597	11067	-37	-775	444	-533	538,00	POS	POS	POS	POS	POS	POS	POS	POS	NEG	POS	NEG	NEG	NEG	NEG
236	Groningen	5,00	M	3140	211	16130	1675	8207	16183	13213	4828	-4	4920	-104	-212	47	-138	200,00	POS	NEG	POS	POS	POS	POS	POS	POS	NEG	POS	NEG	NEG	NEG	NEG
237	Groningen	4,00	F	20898	-119	12994	20739	327	13666	3521	11872	-139	10238	1443	-115	144	-197	730,00	POS	NEG	POS	POS	NEG	POS	POS	POS	NEG	POS	POS	NEG	NEG	NEG
238	Groningen	4,00	M	11263	64	12896	6533	9107	9767	3296	13	-202	7563	70	-350	122	-309	281,00	POS	NEG	POS	POS	POS	POS	POS	NEG	NEG	POS	NEG	NEG	NEG	NEG
239	Groningen	2,00	F	17677	-262	4259	12994	-173	141	430	-276	-363	16035	29	-256	78	-393	488,00	POS	NEG	POS	POS	NEG	NEG	NEG	NEG	NEG	POS	NEG	NEG	NEG	NEG
240	Groningen	5,00	M	21139	1219	22936	10218	9505	15789	12976	452	-186	1298	722	31	150	-256	160,00	POS	POS	POS	POS	POS	POS	POS	POS	NEG	POS	POS	NEG	NEG	NEG
241	Groningen	4,00	M	23088	6823	9578	8983	7146	3085	21633	17073	2263	10508	1458	730	598	-177	345,00	POS	POS	POS	POS	POS	POS	POS	POS	POS	POS	POS	POS	NEG	NEG
242	Leiden	1,00	M	23481	357	-23	5402	2812	123	1025	10893	61	6169	1092	-55	416	-142	507,00	POS	POS	NEG	POS	POS	NEG	NEG	POS	NEG	POS	POS	NEG	NEG	NEG
243	Leiden	1,00	M	23208	1044	23540	20389	13822	11362	868	13916	1614	11616	1667	212	436	-55	1064,00	POS	POS	POS	POS	POS	POS	NEG	POS	POS	POS	POS	NEG	NEG	NEG
244	Leiden	1,00	F	1976	27	6128	3857	534	1067	1064	12701	269	11023	365	463	135	-110	308,00	POS	NEG	POS	POS	POS	POS	NEG	POS	NEG	POS	POS	POS	NEG	NEG
245	Leiden	2,00	M	23132	1765	17906	22783	18328	13834	23361	1779	3298	15223	1896	549	206	777	416,00	POS	POS	POS	POS	POS	POS	POS	POS	POS	POS	POS	POS	NEG	POS
246	Goes	2,00	M	23315	337	16735	5333	734	8471	1692	-83	114	17939	2427	-176	333	13	903,00	POS	NEG	POS	POS	POS	POS	POS	NEG	NEG	POS	POS	NEG	NEG	NEG
247	Vlissingen	5,00	M	2360	3977	9571	4065	7875	8950	2119	343	-100	2434	495	-189	227	-52	217,00	POS	POS	POS	POS	POS	POS	POS	NEG	NEG	POS	POS	NEG	NEG	NEG
248	Enschede	3,00	F	6478	264	11754	6255	-93	-202	106	7523	-232	7388	-140	-261	-35	-243	593,00	POS	NEG	POS	POS	NEG	NEG	NEG	POS	NEG	POS	NEG	NEG	NEG	NEG
249	Tilburg	3,00	F	7915	567	23359	22883	1670	15449	4031	1457	567	11698	65	-212	320	-216	269,00	POS	POS	POS	POS	POS	POS	POS	POS	POS	POS	NEG	NEG	NEG	NEG
250	's Hertogenbosch	1,00	M	23620	493	2029	18010	12556	605	878	85	-156	11919	3422	-79	84	-201	811,00	POS	POS	POS	POS	POS	POS	NEG	NEG	NEG	POS	POS	NEG	NEG	NEG
251	's Hertogenbosch	5,00	M	3405	13592	15998	23113	5349	7430	13263	812	119	11980	1544	-8	157	-128	298,00	POS	POS	POS	POS	POS	POS	POS	POS	NEG	POS	POS	NEG	NEG	NEG
252	's Hertogenbosch	2,00	F	23755	532	7835	20165	4436	8947	14287	166	-173	13738	20	-233	7	-169	713,00	POS	POS	POS	POS	POS	POS	POS	NEG	NEG	POS	NEG	NEG	NEG	NEG
253	's Hertogenbosch	4,00	M	1038	11165	10975	18380	1097	18606	16462	6425	-264	6536	861	-451	40	-257	503,00	POS	POS	POS	POS	POS	POS	POS	POS	NEG	POS	POS	NEG	NEG	NEG
254	's Hertogenbosch	4,00	M	1931	7043	6033	6002	10479	14928	12869	4509	-214	7447	1739	-329	527	-364	546,00	POS	POS	POS	POS	POS	POS	POS	POS	NEG	POS	POS	NEG	NEG	NEG
255	Breda	3,00	F	19307	-75	8868	16726	15850	20556	22739	9405	-260	9411	531	-344	-32	-329	417,00	POS	NEG	POS	POS	POS	POS	POS	POS	NEG	POS	POS	NEG	NEG	NEG
256	Breda	4,00	F	17244	-555	16488	11784	14651	2510	-75	11478	-820	1887	-749	-858	11	-781	292,00	POS	NEG	POS	POS	POS	POS	NEG	POS	NEG	POS	NEG	NEG	NEG	NEG
257	Breda	5,00	M	13027	705	17774	5461	400	22940	23082	4234	1022	7901	-111	-423	-263	-347	181,00	POS	POS	POS	POS	NEG	POS	POS	POS	POS	POS	NEG	NEG	NEG	NEG
258	Breda	5,00	M	23517	3017	21123	8832	8111	22934	22673	2262	-269	9086	36	919	264	-309	724,00	POS	POS	POS	POS	POS	POS	POS	POS	NEG	POS	NEG	POS	NEG	NEG
259	Nijmegen	1,00	M	23173	2351	2646	871	13732	-303	-13	12551	293	7776	-114	-311	383	-394	868,00	POS	POS	POS	POS	POS	NEG	NEG	POS	NEG	POS	NEG	NEG	NEG	NEG
260	Nijmegen	3,00	F	22932	-165	23669	12188	848	23	196	12569	-109	5957	228	-280	519	-224	338,00	POS	NEG	POS	POS	POS	NEG	NEG	POS	NEG	POS	NEG	NEG	NEG	NEG
261	Vlissingen	1,00	F	19833	3647	22376	7184	13855	5683	421	923	3836	19613	3241	991	-88	1360	708,00	POS	POS	POS	POS	POS	POS	NEG	POS	POS	POS	POS	POS	NEG	POS
262	Roosendaal	3,00	M	18685	9201	19776	22999	1879	18076	6372	-373	15	10998	310	256	155	-139	535,00	POS	POS	POS	POS	POS	POS	POS	NEG	NEG	POS	NEG	NEG	NEG	NEG
263	Roosendaal	5,00	M	899	5685	14612	7761	1371	11747	1881	7810	-351	3074	-84	-438	135	-401	333,00	POS	POS	POS	POS	POS	POS	POS	POS	NEG	POS	NEG	NEG	NEG	NEG
264	Zwolle	2,00	M	23361	464	1425	16695	12084	679	122	12396	17	3710	518	-178	364	-35	541,00	POS	POS	POS	POS	POS	POS	NEG	POS	NEG	POS	POS	NEG	NEG	NEG
265	Zwolle	1,00	F	23381	-58	1910	10528	2377	10563	1733	-387	-187	12625	8705	-532	-123	-451	745,00	POS	NEG	POS	POS	POS	POS	POS	NEG	NEG	POS	POS	NEG	NEG	NEG
266	Zwolle	2,00	F	24095	444	13795	4470	2378	5930	1321	13507	526	15287	2881	-432	-29	24	270,00	POS	POS	POS	POS	POS	POS	POS	POS	POS	POS	POS	NEG	NEG	NEG
267	Nijmegen	1,00	M	15670	-21	13924	12428	3834	-49	126	8692	-274	14202	625	-328	28	-348	623,00	POS	NEG	POS	POS	POS	NEG	NEG	POS	NEG	POS	POS	NEG	NEG	NEG
268	Nijmegen	1,00	F	22944	2988	3633	17090	15057	-620	-484	11653	7228	12810	559	816	-506	1836	623,00	POS	POS	POS	POS	POS	NEG	NEG	POS	POS	POS	POS	POS	NEG	POS
269	Zwolle	1,00	F	6047	112	8295	4342	-410	513	242	-154	63	3756	981	-578	156	-598	717,00	POS	NEG	POS	POS	NEG	POS	NEG	NEG	NEG	POS	POS	NEG	NEG	NEG
270	Eindhoven	4,00	M	11103	2989	5041	9141	-56	19861	17699	9475	-369	13274	6939	-451	-218	-320	503,00	POS	POS	POS	POS	NEG	POS	POS	POS	NEG	POS	POS	NEG	NEG	NEG
271	Haarlem	2,00	F	1416	335	14134	20236	11942	269	107	-26	8	14035	3126	-122	203	292	663,00	POS	NEG	POS	POS	POS	NEG	NEG	NEG	NEG	POS	POS	NEG	NEG	NEG
272	Leiden	5,00	F	15784	5588	9221	6113	-523	12250	6697	-499	-606	6671	762	-629	451	-593	725,00	POS	POS	POS	POS	NEG	POS	POS	NEG	NEG	POS	POS	NEG	NEG	NEG
273	Leiden	4,00	F	21813	435	15500	19841	1279	12253	2589	14170	710	16013	2007	-245	288	-55	727,00	POS	POS	POS	POS	POS	POS	POS	POS	POS	POS	POS	NEG	NEG	NEG
274	Leiden	1,00	M	24697	4099	17617	9019	11201	773	18051	5872	-357	5963	7	-440	-52	-136	579,00	POS	POS	POS	POS	POS	POS	POS	POS	NEG	POS	NEG	NEG	NEG	NEG
275	Velp	5,00	F	19524	3770	5498	20644	2751	19323	22669	-413	-787	5888	-49	-946	695	-828	382,00	POS	POS	POS	POS	POS	POS	POS	NEG	NEG	POS	NEG	NEG	NEG	NEG
276	Amsterdam	2,00	M	4282	6342	16492	19423	9775	6966	10044	7716	-259	7436	1309	-184	204	-281	623,00	POS	POS	POS	POS	POS	POS	POS	POS	NEG	POS	POS	NEG	NEG	NEG
277	Amsterdam	4,00	F	23031	64	9416	3311	16876	246	6466	-504	430	11801	2214	146	852	-547	721,00	POS	NEG	POS	POS	POS	NEG	POS	NEG	NEG	POS	POS	NEG	NEG	NEG
278	Amsterdam	1,00	F	2966	6599	-328	12270	27	15485	9881	13293	447	4978	670	-112	139	31	628,00	POS	POS	NEG	POS	NEG	POS	POS	POS	POS	POS	POS	NEG	NEG	NEG
279	Amsterdam	1,00	M	20486	-263	13804	1873	-311	2773	14611	-203	-198	17212	283	-317	-88	-245	900,00	POS	NEG	POS	POS	NEG	POS	POS	NEG	NEG	POS	NEG	NEG	NEG	NEG
280	Groningen	2,00	F	25047	1257	14290	19908	7079	-229	84	-120	-150	15195	1727	-52	273	-212	514,00	POS	POS	POS	POS	POS	NEG	NEG	NEG	NEG	POS	POS	NEG	NEG	NEG
281	Haarlem	2,00	M	21849	-402	1109	4830	16595	22368	11037	2013	683	14549	-458	-750	-119	-736	1111,00	POS	NEG	POS	POS	POS	POS	POS	POS	POS	POS	NEG	NEG	NEG	NEG
282	Leeuwarden	2,00	F	20401	-252	23745	5411	6243	6095	18037	10422	-496	9524	712	-560	659	-505	727,00	POS	NEG	POS	POS	POS	POS	POS	POS	NEG	POS	POS	NEG	NEG	NEG
283	Rotterdam-centrum	2,00	F	554	1430	3808	16033	5029	12373	3975	682	-225	14597	1263	-638	158	-593	613,00	POS	POS	POS	POS	POS	POS	POS	POS	NEG	POS	POS	NEG	NEG	NEG
284	Groningen	2,00	M	22313	499	7167	13159	9503	4651	389	176	-565	12990	573	-691	-339	6	296,00	POS	POS	POS	POS	POS	POS	NEG	NEG	NEG	POS	POS	NEG	NEG	NEG
285	Groningen	1,00	F	15014	6989	10341	14099	15923	15581	707	3212	670	12369	3159	-127	1028	-161	543,00	POS	POS	POS	POS	POS	POS	NEG	POS	POS	POS	POS	NEG	POS	NEG
286	Leiden	3,00	F	1412	432	-76	11118	63	4550	169	13914	-242	1393	-208	-342	-142	-351	586,00	POS	POS	NEG	POS	NEG	POS	NEG	POS	NEG	POS	NEG	NEG	NEG	NEG
287	Goes	1,00	F	23923	52	16923	23272	26	221	447	15644	-207	3543	230	-303	730	-289	434,00	POS	NEG	POS	POS	NEG	NEG	NEG	POS	NEG	POS	NEG	NEG	NEG	NEG
288	Nijmegen	3,00	M	21131	455	8163	17255	86	12560	2000	11860	-405	10740	179	-453	279	-3	651,00	POS	POS	POS	POS	NEG	POS	POS	POS	NEG	POS	NEG	NEG	NEG	NEG
289	Vlissingen	4,00	M	11297	-232	2821	8208	10981	-516	-667	8991	-663	14667	586	-791	-556	-769	463,00	POS	NEG	POS	POS	POS	NEG	NEG	POS	NEG	POS	POS	NEG	NEG	NEG
290	Nijmegen	4,00	M	9065	9920	6028	4812	-230	19588	23549	12329	-398	9360	-396	-447	-117	-452	670,00	POS	POS	POS	POS	NEG	POS	POS	POS	NEG	POS	NEG	NEG	NEG	NEG
291	Nijmegen	4,00	M	23016	10469	11070	23267	12198	2760	700	6623	300	7780	1253	-16	894	-35	463,00	POS	POS	POS	POS	POS	POS	NEG	POS	NEG	POS	POS	NEG	NEG	NEG
292	Nijmegen	4,00	F	23297	10614	21304	17265	11252	13521	14582	6382	-311	3567	168	-567	-376	-601	995,00	POS	POS	POS	POS	POS	POS	POS	POS	NEG	POS	NEG	NEG	NEG	NEG
293	Tilburg	3,00	F	14890	11332	18942	14048	2003	-185	616	14308	2805	13636	158	344	652	694	415,00	POS	POS	POS	POS	POS	NEG	NEG	POS	POS	POS	NEG	POS	NEG	POS
294	Roosendaal	5,00	F	3666	416	23107	20550	4629	20229	8050	1563	2397	10513	6229	-130	662	-159	298,00	POS	POS	POS	POS	POS	POS	POS	POS	POS	POS	POS	NEG	NEG	NEG
295	Goes	2,00	F	23162	-530	6843	8122	11312	10917	366	-393	-723	15044	3349	-815	-457	-797	727,00	POS	NEG	POS	POS	POS	POS	NEG	NEG	NEG	POS	POS	NEG	NEG	NEG
296	Goes	3,00	M	25165	12527	1654	15984	5089	-267	364	10490	637	14113	-226	20	193	-413	301,00	POS	POS	POS	POS	POS	NEG	NEG	POS	POS	POS	NEG	NEG	NEG	NEG
297	Roosendaal	5,00	F	9468	3429	2170	2950	13250	-46	143	9950	723	11455	3862	-125	11	-399	665,00	POS	POS	POS	POS	POS	NEG	NEG	POS	POS	POS	POS	NEG	NEG	NEG
299	Tilburg	2,00	M	19252	5371	10000	4631	4682	4979	3088	-146	-241	3530	103	-582	-72	-395	814,00	POS	POS	POS	POS	POS	POS	POS	NEG	NEG	POS	NEG	NEG	NEG	NEG
300	Goes	3,00	F	8554	10502	8958	12378	9806	14165	1070	666	-235	15045	1008	665	-41	-168	432,00	POS	POS	POS	POS	POS	POS	POS	POS	NEG	POS	POS	POS	NEG	NEG
301	Roosendaal	5,00	M	17047	108	20193	19237	940	11581	2948	3075	-15	12025	1364	-20	202	-58	193,00	POS	NEG	POS	POS	POS	POS	POS	POS	NEG	POS	POS	NEG	NEG	NEG
302	Vlissingen	4,00	M	19827	796	13635	7433	2153	1095	6595	8222	-444	5108	564	-459	-81	-438	609,00	POS	POS	POS	POS	POS	POS	POS	POS	NEG	POS	POS	NEG	NEG	NEG
303	Vlissingen	4,00	F	23009	-124	5307	8664	6313	10573	817	10873	1	14852	-288	-421	37	-157	597,00	POS	NEG	POS	POS	POS	POS	NEG	POS	NEG	POS	NEG	NEG	NEG	NEG
304	Utrecht	1,00	F	23988	-212	2925	704	11661	690	-282	1838	-437	5412	146	-469	252	343	419,00	POS	NEG	POS	POS	POS	POS	NEG	POS	NEG	POS	NEG	NEG	NEG	NEG
305	Leeuwarden	2,00	F	22893	-283	4061	14611	5447	16437	1533	12133	262	16155	8133	-745	-285	849	582,00	POS	NEG	POS	POS	POS	POS	POS	POS	NEG	POS	POS	NEG	NEG	POS
306	Amsterdam	1,00	F	23540	-87	-262	12576	9192	2121	1498	9203	252	7836	629	-177	334	-266	478,00	POS	NEG	NEG	POS	POS	POS	POS	POS	NEG	POS	POS	NEG	NEG	NEG
307	Waalwijk	2,00	F	21005	1685	11427	4772	781	17200	6386	13911	176	14102	877	-270	679	-356	1107,00	POS	POS	POS	POS	POS	POS	POS	POS	NEG	POS	POS	NEG	NEG	NEG
308	Waalwijk	5,00	F	3892	1888	7707	5908	-274	15597	4435	1310	-528	4602	524	-619	1428	-495	476,00	POS	POS	POS	POS	NEG	POS	POS	POS	NEG	POS	POS	NEG	POS	NEG
309	Ede	4,00	M	23510	205	19595	18426	1307	18154	8489	11077	52	13374	2533	1446	874	-232	830,00	POS	NEG	POS	POS	POS	POS	POS	POS	NEG	POS	POS	POS	NEG	NEG
310	Zwolle	3,00	M	18152	-303	7088	22721	6680	-468	256	6612	-254	6669	1483	-464	-56	-423	598,00	POS	NEG	POS	POS	POS	NEG	NEG	POS	NEG	POS	POS	NEG	NEG	NEG
311	Deventer	4,00	F	5315	-194	8339	8558	124	-25	1188	-366	-408	6510	-250	-466	-84	-476	657,00	POS	NEG	POS	POS	NEG	NEG	POS	NEG	NEG	POS	NEG	NEG	NEG	NEG
312	Enschede	5,00	F	22803	426	4541	12222	-166	14358	6462	676	-216	15265	138	-300	154	-260	260,00	POS	POS	POS	POS	NEG	POS	POS	POS	NEG	POS	NEG	NEG	NEG	NEG
313	Enschede	1,00	F	24861	796	527	3044	11825	170	1004	11584	-173	10367	1231	-378	-41	-288	640,00	POS	POS	POS	POS	POS	NEG	NEG	POS	NEG	POS	POS	NEG	NEG	NEG
314	Heerlen	3,00	F	19475	341	2641	11250	389	-451	526	2454	-399	2787	356	-419	-88	-333	449,00	POS	NEG	POS	POS	NEG	NEG	NEG	POS	NEG	POS	NEG	NEG	NEG	NEG
315	Zwolle	5,00	M	18816	-244	18227	21155	12822	22715	15064	10751	-328	7390	1132	-438	68	-403	325,00	POS	NEG	POS	POS	POS	POS	POS	POS	NEG	POS	POS	NEG	NEG	NEG
316	Velp	4,00	F	24688	531	207	10193	128	203	372	-155	720	2647	-137	-163	432	-111	439,00	POS	POS	NEG	POS	NEG	NEG	NEG	NEG	POS	POS	NEG	NEG	NEG	NEG
317	Velp	4,00	F	23241	1459	23464	5360	-208	6319	21977	-145	706	19549	878	-29	1296	-190	616,00	POS	POS	POS	POS	NEG	POS	POS	NEG	POS	POS	POS	NEG	POS	NEG
318	Eindhoven	3,00	M	23838	6784	23807	16093	125	3998	22657	17152	330	9861	2834	-342	220	-338	327,00	POS	POS	POS	POS	NEG	POS	POS	POS	NEG	POS	POS	NEG	NEG	NEG
319	Veendam	1,00	F	19041	-140	21569	11545	473	7945	240	11046	-135	10982	2988	-341	289	-335	561,00	POS	NEG	POS	POS	NEG	POS	NEG	POS	NEG	POS	POS	NEG	NEG	NEG
320	Veendam	2,00	F	22987	469	4325	7195	8846	12785	270	10800	-188	10287	-347	-354	-181	-344	415,00	POS	POS	POS	POS	POS	POS	NEG	POS	NEG	POS	NEG	NEG	NEG	NEG
321	Veendam	4,00	F	7355	-271	22826	18652	9818	7685	6471	10400	-239	6593	773	-412	1330	-368	653,00	POS	NEG	POS	POS	POS	POS	POS	POS	NEG	POS	POS	NEG	POS	NEG
322	Rotterdam-centrum	5,00	F	12566	-335	10659	9170	1818	9782	19794	5640	-336	13051	4141	-489	374	-447	524,00	POS	NEG	POS	POS	POS	POS	POS	POS	NEG	POS	POS	NEG	NEG	NEG
323	Rotterdam-centrum	4,00	F	23515	-45	4403	22285	443	22219	22544	689	-258	4749	147	-353	228	-367	361,00	POS	NEG	POS	POS	NEG	POS	POS	POS	NEG	POS	NEG	NEG	NEG	NEG
324	Gouda	1,00	F	23951	10514	5295	14973	8929	7861	13294	12864	39	12899	1002	-164	170	-254	497,00	POS	POS	POS	POS	POS	POS	POS	POS	NEG	POS	POS	NEG	NEG	NEG
325	Gouda	4,00	F	23056	1497	17258	22647	88	-123	251	13718	262	3550	2637	-189	511	-152	490,00	POS	POS	POS	POS	NEG	NEG	NEG	POS	NEG	POS	POS	NEG	NEG	NEG
326	Leeuwarden	3,00	M	16481	-321	3849	23753	14081	-314	2986	13333	-468	7966	1056	-501	90	-472	873,00	POS	NEG	POS	POS	POS	NEG	POS	POS	NEG	POS	POS	NEG	NEG	NEG
327	Den Haag	4,00	M	12226	8672	9869	13784	-93	21030	2564	11665	-326	2980	896	-364	89	-400	396,00	POS	POS	POS	POS	NEG	POS	POS	POS	NEG	POS	POS	NEG	NEG	NEG
328	Groningen	2,00	F	23471	375	18232	14494	1503	15686	23535	12281	-58	18308	636	-159	-4	-301	929,00	POS	POS	POS	POS	POS	POS	POS	POS	NEG	POS	POS	NEG	NEG	NEG
329	Deventer	4,00	M	1002	1153	2741	8098	15594	8458	1175	7216	-572	13951	2314	-721	-130	-717	750,00	POS	POS	POS	POS	POS	POS	POS	POS	NEG	POS	POS	NEG	NEG	NEG
330	Leeuwarden	3,00	M	23000	5867	14519	6393	15006	-166	276	434	-76	14196	-228	-355	138	-298	457,00	POS	POS	POS	POS	POS	NEG	NEG	POS	NEG	POS	NEG	NEG	NEG	NEG
331	Leiden	1,00	F	7498	1469	6954	3592	17191	17527	3465	10266	-372	2474	366	-526	127	-498	509,00	POS	POS	POS	POS	POS	POS	POS	POS	NEG	POS	POS	NEG	NEG	NEG
332	Enschede	2,00	F	18325	6378	3801	22000	13815	2062	2240	12484	-62	9928	-405	-308	65	-474	552,00	POS	POS	POS	POS	POS	POS	POS	POS	NEG	POS	NEG	NEG	NEG	NEG
333	Enschede	1,00	F	20342	3983	-169	3748	114	2389	16970	-237	-9	11269	118	-284	88	-232	672,00	POS	POS	NEG	POS	NEG	POS	POS	NEG	NEG	POS	NEG	NEG	NEG	NEG
334	Enschede	3,00	M	24392	168	1484	21522	-96	14773	19240	2151	-249	14457	4581	-333	891	-226	505,00	POS	NEG	POS	POS	NEG	POS	POS	POS	NEG	POS	POS	NEG	NEG	NEG
335	Eindhoven	2,00	M	17025	6559	17067	6120	1659	22482	12887	12004	-310	13616	1244	-343	112	-283	575,00	POS	POS	POS	POS	POS	POS	POS	POS	NEG	POS	POS	NEG	NEG	NEG
336	Waalwijk	5,00	F	453	2819	9573	8057	13455	18115	3092	3046	-784	11219	102	-911	-474	-882	477,00	POS	POS	POS	POS	POS	POS	POS	POS	NEG	POS	NEG	NEG	NEG	NEG
337	Drachten	1,00	F	23441	90	-151	20423	6864	-93	319	16863	508	9238	1258	-86	25	-129	456,00	POS	NEG	NEG	POS	POS	NEG	NEG	POS	POS	POS	POS	NEG	NEG	NEG
338	Rotterdam-centrum	5,00	M	11910	9327	18933	11372	15651	572	750	11172	13538	12505	-78	75	231	-84	280,00	POS	POS	POS	POS	POS	POS	NEG	POS	POS	POS	NEG	NEG	NEG	NEG
339	Hengelo	1,00	F	22720	6225	8181	17492	4188	22632	9673	15305	431	11385	300	-77	2314	-211	308,00	POS	POS	POS	POS	POS	POS	POS	POS	NEG	POS	NEG	NEG	POS	NEG
340	Nijmegen	1,00	F	19414	259	11484	9535	6022	50	716	11871	134	11132	1628	-311	445	-315	464,00	POS	NEG	POS	POS	POS	NEG	NEG	POS	NEG	POS	POS	NEG	NEG	NEG
341	Nijmegen	1,00	M	24420	231	1077	22998	3299	2525	21809	-144	-101	10935	997	-321	398	-175	901,00	POS	NEG	POS	POS	POS	POS	POS	NEG	NEG	POS	POS	NEG	NEG	NEG
342	Waalwijk	4,00	M	22973	2342	18594	18798	108	15707	16652	12894	-114	18155	303	-321	184	-96	355,00	POS	POS	POS	POS	NEG	POS	POS	POS	NEG	POS	NEG	NEG	NEG	NEG
343	Nijmegen	1,00	F	23557	573	23274	22763	13247	6460	615	2277	246	14834	2675	-371	282	-296	374,00	POS	POS	POS	POS	POS	POS	NEG	POS	NEG	POS	POS	NEG	NEG	NEG
344	Amsterdam	2,00	M	17138	699	24022	6117	494	14068	22999	8956	-278	16943	6088	-361	175	-351	404,00	POS	POS	POS	POS	NEG	POS	POS	POS	NEG	POS	POS	NEG	NEG	NEG
345	Spijkenisse	4,00	M	22601	-99	11425	8342	15231	21137	5207	6255	-206	15663	1843	-559	488	-489	545,00	POS	NEG	POS	POS	POS	POS	POS	POS	NEG	POS	POS	NEG	NEG	NEG
346	Den Haag	4,00	M	22982	484	5999	18204	11483	21813	24001	2033	-21	5171	1610	-205	149	-239	804,00	POS	POS	POS	POS	POS	POS	POS	POS	NEG	POS	POS	NEG	NEG	NEG
347	Drachten	1,00	F	18809	6836	1049	12061	12464	11233	2339	13004	520	10771	1944	-302	169	-118	540,00	POS	POS	POS	POS	POS	POS	POS	POS	POS	POS	POS	NEG	NEG	NEG
348	Amersfoort	1,00	F	10171	1667	-326	22867	13416	6356	972	13645	225	9670	-314	-474	248	355	920,00	POS	POS	NEG	POS	POS	POS	NEG	POS	NEG	POS	NEG	NEG	NEG	NEG
349	Spijkenisse	5,00	F	22921	2059	20704	10973	182	11157	4752	37	-242	11412	2710	-258	359	-251	400,00	POS	POS	POS	POS	NEG	POS	POS	NEG	NEG	POS	POS	NEG	NEG	NEG
350	Delft	1,00	M	23175	182	1652	11253	8750	-275	506	-281	-271	18174	19	-305	17	4863	639,00	POS	NEG	POS	POS	POS	NEG	NEG	NEG	NEG	POS	NEG	NEG	NEG	POS
351	Assen	4,00	F	9329	-161	13912	17078	46	233	763	-125	-181	13315	-109	-231	519	-252	492,00	POS	NEG	POS	POS	NEG	NEG	NEG	NEG	NEG	POS	NEG	NEG	NEG	NEG
352	Assen	1,00	M	22148	7910	-143	15573	363	-44	264	412	-156	6119	-150	-212	201	-158	516,00	POS	POS	NEG	POS	NEG	NEG	NEG	POS	NEG	POS	NEG	NEG	NEG	NEG
353	Assen	5,00	F	12334	152	14746	19462	15585	3444	361	2034	64	8755	1320	-123	122	-31	328,00	POS	NEG	POS	POS	POS	POS	NEG	POS	NEG	POS	POS	NEG	NEG	NEG
354	Gouda	3,00	F	19082	469	24238	13073	15231	338	1242	10182	973	5777	70	-126	-72	71	423,00	POS	POS	POS	POS	POS	POS	POS	POS	POS	POS	NEG	NEG	NEG	NEG
355	Leiden	4,00	F	15345	384	10964	5849	1215	13114	2093	785	24	4399	322	-162	-120	-85	673,00	POS	POS	POS	POS	POS	POS	POS	POS	NEG	POS	NEG	NEG	NEG	NEG
356	Harderwijk	3,00	M	25132	475	24141	12309	11665	13516	12653	4344	-128	11463	983	-233	434	109	578,00	POS	POS	POS	POS	POS	POS	POS	POS	NEG	POS	POS	NEG	NEG	NEG
357	Harderwijk	2,00	M	24325	2095	24214	15146	402	3342	11441	10501	1069	17344	4112	-130	387	471	1048,00	POS	POS	POS	POS	NEG	POS	POS	POS	POS	POS	POS	NEG	NEG	POS
359	Rotterdam Zuid	5,00	M	3157	4999	23285	11020	7214	1266	4439	5733	-582	14244	3925	-779	-122	-621	381,00	POS	POS	POS	POS	POS	POS	POS	POS	NEG	POS	POS	NEG	NEG	NEG
360	Zwolle	5,00	M	25329	336	13434	22140	13504	-166	2845	6810	25	10728	368	-338	-155	-345	682,00	POS	NEG	POS	POS	POS	NEG	POS	POS	NEG	POS	POS	NEG	NEG	NEG
361	Venlo	5,00	M	19556	10637	3327	5607	2331	16820	838	2206	1085	9403	2622	-73	264	-174	580,00	POS	POS	POS	POS	POS	POS	NEG	POS	POS	POS	POS	NEG	NEG	NEG
362	Haarlem	3,00	F	22883	-111	15777	7621	10900	14518	822	1825	-14	11647	1695	-223	95	-184	584,00	POS	NEG	POS	POS	POS	POS	NEG	POS	NEG	POS	POS	NEG	NEG	NEG
363	Drachten	2,00	F	7818	-127	10502	17897	135	18494	3831	-235	-137	6279	1680	-331	-5	-297	659,00	POS	NEG	POS	POS	NEG	POS	POS	NEG	NEG	POS	POS	NEG	NEG	NEG
364	Drachten	3,00	F	23631	406	3881	15200	16069	15462	2933	-12	101	15156	1547	-383	-126	-356	601,00	POS	POS	POS	POS	POS	POS	POS	NEG	NEG	POS	POS	NEG	NEG	NEG
365	Drachten	3,00	M	18721	2530	17571	5935	14819	-123	1254	2693	158	7308	863	-301	-67	-403	885,00	POS	POS	POS	POS	POS	NEG	POS	POS	NEG	POS	POS	NEG	NEG	NEG
366	Delft	1,00	F	21853	1346	19077	4716	12801	230	2766	4282	72	8019	1086	-361	-165	-456	560,00	POS	POS	POS	POS	POS	NEG	POS	POS	NEG	POS	POS	NEG	NEG	NEG
367	Den Haag	1,00	F	22855	989	19301	3391	12741	5	1275	750	91	7451	1378	138	87	-245	494,00	POS	POS	POS	POS	POS	NEG	POS	POS	NEG	POS	POS	NEG	NEG	NEG
368	Den Haag	1,00	M	24516	905	166	7003	2948	19012	6326	-41	1249	12452	524	-278	-191	-315	565,00	POS	POS	NEG	POS	POS	POS	POS	NEG	POS	POS	POS	NEG	NEG	NEG
369	Den Haag	2,00	F	22860	5710	23538	16800	8849	17456	5947	15497	160	15443	-96	-182	0	-189	820,00	POS	POS	POS	POS	POS	POS	POS	POS	NEG	POS	NEG	NEG	NEG	NEG
370	Dordrecht	2,00	F	24783	214	6038	-161	17477	18553	19451	-9	112	6888	34	-248	115	-342	819,00	POS	NEG	POS	NEG	POS	POS	POS	NEG	NEG	POS	NEG	NEG	NEG	NEG
371	Rotterdam-centrum	1,00	F	24618	115	382	11460	9449	14280	14259	12583	72	14935	3866	-242	42	-255	536,00	POS	NEG	POS	POS	POS	POS	POS	POS	NEG	POS	POS	NEG	NEG	NEG
372	Purmerend	1,00	F	23184	-128	15162	14888	2431	17985	6086	-5	-124	12834	271	-314	-143	-294	541,00	POS	NEG	POS	POS	POS	POS	POS	NEG	NEG	POS	NEG	NEG	NEG	NEG
373	Harderwijk	3,00	F	10353	-16	4951	17505	16272	7760	21190	271	530	8732	2402	-126	-55	-274	917,00	POS	NEG	POS	POS	POS	POS	POS	NEG	POS	POS	POS	NEG	NEG	NEG
374	Harderwijk	3,00	F	5676	8112	6283	20533	2802	-134	623	43	-223	10908	9223	-328	49	-310	423,00	POS	POS	POS	POS	POS	NEG	NEG	NEG	NEG	POS	POS	NEG	NEG	NEG
375	Beugen	3,00	M	19806	12129	5378	22430	8076	18302	11767	5400	1419	10274	886	-296	304	-487	389,00	POS	POS	POS	POS	POS	POS	POS	POS	POS	POS	POS	NEG	NEG	NEG
376	Beugen	3,00	M	16202	-281	2343	17613	4542	12986	16139	7985	-391	9126	-229	-499	175	-442	438,00	POS	NEG	POS	POS	POS	POS	POS	POS	NEG	POS	NEG	NEG	NEG	NEG
377	Tilburg	5,00	F	10027	10021	14806	8123	14883	9226	12032	13980	4171	12479	3037	5199	-347	-645	278,00	POS	POS	POS	POS	POS	POS	POS	POS	POS	POS	POS	POS	NEG	NEG
378	Beugen	1,00	F	23724	161	5413	2116	10427	5297	8977	11704	202	2542	1305	-142	125	-129	396,00	POS	NEG	POS	POS	POS	POS	POS	POS	NEG	POS	POS	NEG	NEG	NEG
379	Zwolle	3,00	M	21282	177	11162	5751	12264	11596	2322	8929	-217	11220	-148	-332	17	-344	915,00	POS	NEG	POS	POS	POS	POS	POS	POS	NEG	POS	NEG	NEG	NEG	NEG
380	Venlo	4,00	M	3329	1263	5673	10801	15380	5077	14001	9078	-90	12256	4894	-340	589	-376	598,00	POS	POS	POS	POS	POS	POS	POS	POS	NEG	POS	POS	NEG	NEG	NEG
381	Beugen	3,00	M	23873	323	15515	13293	17166	1965	4740	4	27	12440	5126	-183	125	-194	464,00	POS	NEG	POS	POS	POS	POS	POS	NEG	NEG	POS	POS	NEG	NEG	NEG
382	Beugen	5,00	M	6667	-308	12049	23157	11326	18733	11489	-305	-244	10036	-30	-467	242	-455	274,00	POS	NEG	POS	POS	POS	POS	POS	NEG	NEG	POS	NEG	NEG	NEG	NEG
383	Heerlen	5,00	F	14943	-210	11923	23795	750	16526	3918	1191	-155	12610	5777	-343	311	436	502,00	POS	NEG	POS	POS	POS	POS	POS	POS	NEG	POS	POS	NEG	NEG	NEG
384	Eindhoven	5,00	F	22838	146	6517	9985	1474	829	875	6280	-292	10724	1606	-384	-4	-370	232,00	POS	NEG	POS	POS	POS	POS	NEG	POS	NEG	POS	POS	NEG	NEG	NEG
385	Eindhoven	4,00	F	2554	5749	414	17031	6650	4068	925	1899	-119	13503	1805	-336	7	-286	453,00	POS	POS	POS	POS	POS	POS	NEG	POS	NEG	POS	POS	NEG	NEG	NEG
386	Eindhoven	1,00	F	16790	4748	250	16171	8965	7847	1753	11067	49	1362	259	-233	554	-222	587,00	POS	POS	NEG	POS	POS	POS	POS	POS	NEG	POS	NEG	NEG	NEG	NEG
387	Enschede	1,00	M	24039	439	11824	20526	14551	11348	836	13405	-98	4765	160	-307	25	-290	861,00	POS	POS	POS	POS	POS	POS	NEG	POS	NEG	POS	NEG	NEG	NEG	NEG
388	Enschede	2,00	M	22819	-288	13541	19397	9759	708	15919	5273	-242	13706	745	-273	105	-255	485,00	POS	NEG	POS	POS	POS	POS	POS	POS	NEG	POS	POS	NEG	NEG	NEG
389	Enschede	4,00	F	22601	-12	15209	20685	12171	491	6562	6854	-154	13476	696	-313	129	-225	460,00	POS	NEG	POS	POS	POS	POS	POS	POS	NEG	POS	POS	NEG	NEG	NEG
390	Enschede	1,00	M	21931	105	-106	21094	12123	-176	4729	1009	-259	11993	-59	-394	20	-421	951,00	POS	NEG	NEG	POS	POS	NEG	POS	POS	NEG	POS	NEG	NEG	NEG	NEG
391	Nijmegen	1,00	F	23651	2930	17138	16011	15547	9058	9507	11306	186	6411	800	787	551	-234	259,00	POS	POS	POS	POS	POS	POS	POS	POS	NEG	POS	POS	POS	NEG	NEG
392	Venlo	2,00	M	11087	5391	3176	14294	13364	14720	1326	1678	334	14125	3258	-316	-182	-115	454,00	POS	POS	POS	POS	POS	POS	POS	POS	NEG	POS	POS	NEG	NEG	NEG
393	Tilburg	3,00	F	22867	6735	12971	10524	258	13701	2230	14071	-125	8568	7075	-89	9	-303	260,00	POS	POS	POS	POS	NEG	POS	POS	POS	NEG	POS	POS	NEG	NEG	NEG
394	Eindhoven	5,00	M	2272	-209	665	4748	975	2653	21483	7796	-187	8694	20	-315	177	-257	642,00	POS	NEG	POS	POS	POS	POS	POS	POS	NEG	POS	NEG	NEG	NEG	NEG
395	's Hertogenbosch	2,00	M	23263	1680	16001	7367	17198	993	12698	847	5291	16334	4063	670	502	1426	422,00	POS	POS	POS	POS	POS	POS	POS	POS	POS	POS	POS	POS	NEG	POS
396	's Hertogenbosch	2,00	M	10939	6618	1567	3382	10673	1743	15999	1425	-333	7187	-291	-197	-239	-379	655,00	POS	POS	POS	POS	POS	POS	POS	POS	NEG	POS	NEG	NEG	NEG	NEG
397	Heerlen	5,00	M	649	7430	5092	22864	12944	1349	709	11211	8	5978	79	314	597	-272	496,00	POS	POS	POS	POS	POS	POS	NEG	POS	NEG	POS	NEG	NEG	NEG	NEG
398	Zwolle	1,00	M	14303	8887	6687	2360	14903	7832	2574	13237	-7	6134	320	-172	12	-101	677,00	POS	POS	POS	POS	POS	POS	POS	POS	NEG	POS	NEG	NEG	NEG	NEG
399	Zwolle	2,00	F	22699	92	23351	9505	10816	1587	1813	6651	545	13786	61	-293	-179	-207	1035,00	POS	NEG	POS	POS	POS	POS	POS	POS	POS	POS	NEG	NEG	NEG	NEG
400	Doetinchem	1,00	F	23315	232	1976	1857	15335	7295	20481	8069	120	9390	258	-249	-122	-260	748,00	POS	NEG	POS	POS	POS	POS	POS	POS	NEG	POS	NEG	NEG	NEG	NEG
401	Nijmegen	3,00	F	16546	3420	12198	15878	12629	17713	480	8438	-260	8196	3492	-366	-20	-185	309,00	POS	POS	POS	POS	POS	POS	NEG	POS	NEG	POS	POS	NEG	NEG	NEG
402	Eindhoven	4,00	M	23856	135	7264	3162	217	16052	3667	774	-215	1561	138	-214	265	-133	369,00	POS	NEG	POS	POS	NEG	POS	POS	POS	NEG	POS	NEG	NEG	NEG	NEG
403	Utrecht	4,00	F	2868	3289	6002	5453	12139	9419	3174	8664	-353	3633	5879	-418	-131	-407	402,00	POS	POS	POS	POS	POS	POS	POS	POS	NEG	POS	POS	NEG	NEG	NEG
404	Maastricht	5,00	M	22957	770	21185	10933	16027	9887	2203	3491	78	14624	5371	6	174	17	490,00	POS	POS	POS	POS	POS	POS	POS	POS	NEG	POS	POS	NEG	NEG	NEG
405	Maastricht	4,00	M	8243	1293	23380	21832	269	-51	280	10335	-139	6687	-160	-224	64	-228	727,00	POS	POS	POS	POS	NEG	NEG	NEG	POS	NEG	POS	NEG	NEG	NEG	NEG
406	Zaandam	4,00	F	22737	160	19440	5430	8743	20572	23837	4401	-252	3095	370	-259	-95	-167	409,00	POS	NEG	POS	POS	POS	POS	POS	POS	NEG	POS	POS	NEG	NEG	NEG
407	Zaandam	2,00	F	21094	3037	23429	5055	1325	957	23029	-125	-275	13977	1616	-350	58	-286	574,00	POS	POS	POS	POS	POS	POS	POS	NEG	NEG	POS	POS	NEG	NEG	NEG
408	Den Haag	5,00	F	18713	-73	14348	15861	-34	24	999	5972	-68	9882	4832	-174	234	-187	377,00	POS	NEG	POS	POS	NEG	NEG	NEG	POS	NEG	POS	POS	NEG	NEG	NEG
409	Delft	5,00	F	9439	9345	8982	14063	616	14396	5007	-168	-214	151	-80	-192	286	-396	296,00	POS	POS	POS	POS	POS	POS	POS	NEG	NEG	NEG	NEG	NEG	NEG	NEG
410	Velp	5,00	F	9314	-65	23625	14985	17663	1590	13049	3355	-135	13351	-22	-209	83	-238	303,00	POS	NEG	POS	POS	POS	POS	POS	POS	NEG	POS	NEG	NEG	NEG	NEG
411	Alkmaar	3,00	F	23302	1283	13545	9515	9629	17100	3992	12342	-108	11779	-96	-296	107	-227	558,00	POS	POS	POS	POS	POS	POS	POS	POS	NEG	POS	NEG	NEG	NEG	NEG
412	's Hertogenbosch	1,00	F	23339	-193	14332	8007	1366	8064	366	1066	-187	7410	-121	-269	-97	-277	516,00	POS	NEG	POS	POS	POS	POS	NEG	POS	NEG	POS	NEG	NEG	NEG	NEG
413	Utrecht	4,00	F	23399	-118	8559	6307	9960	15525	22987	-200	-314	5530	142	-363	-1	-339	343,00	POS	NEG	POS	POS	POS	POS	POS	NEG	NEG	POS	NEG	NEG	NEG	NEG
414	Den Haag	4,00	F	12948	8088	24020	23920	9283	3207	12765	6751	-151	17299	532	-124	55	-142	234,00	POS	POS	POS	POS	POS	POS	POS	POS	NEG	POS	POS	NEG	NEG	NEG
415	Gouda	3,00	M	7670	-414	21618	12836	-534	-340	805	8679	-563	15552	2394	-602	-379	-631	478,00	POS	NEG	POS	POS	NEG	NEG	NEG	POS	NEG	POS	POS	NEG	NEG	NEG
416	Velp	4,00	F	4243	8382	6562	14804	11372	16485	13913	10283	-333	3173	866	-605	-138	-620	353,00	POS	POS	POS	POS	POS	POS	POS	POS	NEG	POS	POS	NEG	NEG	NEG
417	Velp	4,00	F	20192	331	5255	23177	722	427	373	8198	42	13975	3096	-168	1731	-168	583,00	POS	NEG	POS	POS	POS	POS	NEG	POS	NEG	POS	POS	NEG	POS	NEG
418	Zwolle	4,00	F	23597	8876	5601	6559	2812	6898	908	8599	-239	2589	3467	-308	259	-437	368,00	POS	POS	POS	POS	POS	POS	NEG	POS	NEG	POS	POS	NEG	NEG	NEG
419	Hengelo	3,00	F	20633	3197	17233	20967	12761	1680	15417	12583	-332	5638	760	-358	7	982	581,00	POS	POS	POS	POS	POS	POS	POS	POS	NEG	POS	POS	NEG	NEG	POS
420	Maastricht	3,00	M	23423	-44	12687	6253	328	22694	11826	-69	39	14364	-31	151	76	-22	283,00	POS	NEG	POS	POS	NEG	POS	POS	NEG	NEG	POS	NEG	NEG	NEG	NEG
421	Breda	3,00	M	14030	95	5474	10482	17083	17788	7449	6773	-278	12587	713	-427	-113	-398	484,00	POS	NEG	POS	POS	POS	POS	POS	POS	NEG	POS	POS	NEG	NEG	NEG
422	Rotterdam-centrum	2,00	M	23307	55	2840	14461	11483	18136	7816	-273	-227	3602	894	-405	52	-346	333,00	POS	NEG	POS	POS	POS	POS	POS	NEG	NEG	POS	POS	NEG	NEG	NEG
423	Tilburg	5,00	M	1523	9157	13890	8963	2917	14525	1919	8157	-167	9846	541	-325	1938	-324	330,00	POS	POS	POS	POS	POS	POS	POS	POS	NEG	POS	POS	NEG	POS	NEG
424	Nijmegen	5,00	M	22648	3048	11292	16566	14806	241	887	4634	-31	14744	1960	-223	243	270	443,00	POS	POS	POS	POS	POS	NEG	NEG	POS	NEG	POS	POS	NEG	NEG	NEG
425	Rotterdam Zuid	5,00	F	1408	7247	15947	22187	1691	9661	1513	807	-185	8712	668	-149	9	-297	477,00	POS	POS	POS	POS	POS	POS	POS	POS	NEG	POS	POS	NEG	NEG	NEG
426	Zwolle	1,00	F	24230	2354	10344	4716	108	398	917	-46	-34	2886	1208	-178	270	-117	190,00	POS	POS	POS	POS	NEG	POS	NEG	NEG	NEG	POS	POS	NEG	NEG	NEG
427	Tilburg	2,00	F	23130	-80	1895	13236	2182	168	1303	4703	-140	11824	-175	-203	114	-34	765,00	POS	NEG	POS	POS	POS	NEG	POS	POS	NEG	POS	NEG	NEG	NEG	NEG
428	Zwolle	5,00	M	6229	268	23306	22872	15506	6059	22540	346	-81	15756	2576	-227	223	-146	509,00	POS	NEG	POS	POS	POS	POS	POS	NEG	NEG	POS	POS	NEG	NEG	NEG
429	Tilburg	4,00	M	2083	2249	13437	20817	127	21220	24193	-119	-172	14514	214	-188	233	-150	351,00	POS	POS	POS	POS	NEG	POS	POS	NEG	NEG	POS	NEG	NEG	NEG	NEG
430	Nijmegen	3,00	F	5742	4120	22938	18867	15594	10830	2855	311	442	16720	2033	-342	231	-299	444,00	POS	POS	POS	POS	POS	POS	POS	NEG	NEG	POS	POS	NEG	NEG	NEG
431	Purmerend	5,00	M	21713	9283	8149	22962	217	16253	2894	10813	-374	13106	-243	-421	2120	-360	237,00	POS	POS	POS	POS	NEG	POS	POS	POS	NEG	POS	NEG	NEG	POS	NEG
432	Groningen	5,00	M	10156	10602	3123	8033	16568	11222	19864	873	148	9578	5332	-122	14	-293	374,00	POS	POS	POS	POS	POS	POS	POS	POS	NEG	POS	POS	NEG	NEG	NEG
433	Haarlem	3,00	F	11281	2008	13461	13921	10497	7418	3978	-54	-154	9156	2761	-226	-13	-290	372,00	POS	POS	POS	POS	POS	POS	POS	NEG	NEG	POS	POS	NEG	NEG	NEG
434	Amersfoort	5,00	M	503	167	12773	18716	2101	6596	1167	6470	-129	8401	2752	-253	68	-222	424,00	POS	NEG	POS	POS	POS	POS	POS	POS	NEG	POS	POS	NEG	NEG	NEG
435	Amersfoort	5,00	M	13000	6150	10711	6724	11627	15956	4575	10147	4401	11061	637	351	142	-121	393,00	POS	POS	POS	POS	POS	POS	POS	POS	POS	POS	POS	POS	NEG	NEG
436	Amersfoort	1,00	F	23947	614	15089	20684	8136	2862	796	6537	91	5345	386	-135	24	-109	641,00	POS	POS	POS	POS	POS	POS	NEG	POS	NEG	POS	POS	NEG	NEG	NEG
437	Amersfoort	4,00	M	23433	353	12385	20095	16033	13991	2572	10365	469	13856	6579	-288	144	-282	414,00	POS	POS	POS	POS	POS	POS	POS	POS	POS	POS	POS	NEG	NEG	NEG
438	Amsterdam	1,00	F	17871	-154	14480	16147	-224	994	79	10265	127	11449	5867	-199	280	-220	284,00	POS	NEG	POS	POS	NEG	POS	NEG	POS	NEG	POS	POS	NEG	NEG	NEG
439	Gorinchem	4,00	F	308	-57	6812	2617	846	6804	1120	1	-26	5088	-58	-89	181	-63	356,00	NEG	NEG	POS	POS	POS	POS	POS	NEG	NEG	POS	NEG	NEG	NEG	NEG
440	Gorinchem	2,00	M	23707	288	20366	5936	14174	13671	1525	12056	344	15052	-90	-458	-88	-431	553,00	POS	NEG	POS	POS	POS	POS	POS	POS	NEG	POS	NEG	NEG	NEG	NEG
441	Sommelsdijk	5,00	M	17134	14970	9717	7505	423	21662	2205	-405	-421	7933	-252	-122	134	138	208,00	POS	POS	POS	POS	NEG	POS	POS	NEG	NEG	POS	NEG	NEG	NEG	NEG
442	Sommelsdijk	5,00	F	5725	10845	588	849	14334	8602	4039	-264	-244	2269	1103	-302	156	160	410,00	POS	POS	POS	POS	POS	POS	POS	NEG	NEG	POS	POS	NEG	NEG	NEG
443	Sommelsdijk	1,00	M	2838	3071	22255	4711	4317	14076	7520	15420	-229	6863	190	-259	34	38	864,00	POS	POS	POS	POS	POS	POS	POS	POS	NEG	POS	NEG	NEG	NEG	NEG
444	Heerenveen	5,00	F	8173	175	7998	7716	155	3957	3136	8390	-137	12990	4781	-248	9	13	437,00	POS	NEG	POS	POS	NEG	POS	POS	POS	NEG	POS	POS	NEG	NEG	NEG
445	Delft	4,00	F	8714	243	5667	12061	8174	2574	1472	2600	-99	11443	4268	-270	68	72	534,00	POS	NEG	POS	POS	POS	POS	POS	POS	NEG	POS	POS	NEG	NEG	NEG
446	Den Haag	4,00	F	5575	4229	10053	18967	8186	11918	-20	4735	-511	10963	186	-509	-191	-187	719,00	POS	POS	POS	POS	POS	POS	NEG	POS	NEG	POS	NEG	NEG	NEG	NEG
447	Groningen	1,00	F	23568	-386	6709	9461	13476	15333	22602	5796	513	3129	1492	-574	43	47	622,00	POS	NEG	POS	POS	POS	POS	POS	POS	POS	POS	POS	NEG	NEG	NEG
448	Delft	3,00	F	575	6847	1512	19913	505	23666	12975	380	-189	8025	963	-406	137	141	385,00	POS	POS	POS	POS	NEG	POS	POS	POS	NEG	POS	POS	NEG	NEG	NEG
449	Leeuwarden	1,00	M	4424	10238	8392	20425	9757	13152	15622	12393	-272	9992	-108	-330	-32	-28	746,00	POS	POS	POS	POS	POS	POS	POS	POS	NEG	POS	NEG	NEG	NEG	NEG
450	Hoorn	4,00	F	22805	-98	6988	12084	2786	-223	-70	4959	-87	9647	374	-285	9	13	795,00	POS	NEG	POS	POS	POS	NEG	NEG	POS	NEG	POS	POS	NEG	NEG	NEG
451	Hoorn	1,00	M	10650	797	17565	13305	2956	16770	13629	13233	19843	10720	628	-126	321	-142	861,00	POS	POS	POS	POS	POS	POS	POS	POS	POS	POS	POS	NEG	NEG	NEG
452	Leeuwarden	3,00	F	13666	373	6961	10130	5023	8151	1737	3662	-163	11073	3451	-292	148	152	585,00	POS	POS	POS	POS	POS	POS	POS	POS	NEG	POS	POS	NEG	NEG	NEG
453	Goes	5,00	M	13475	387	9083	10473	4433	9628	2009	7915	-196	9970	3403	-348	14	18	309,00	POS	POS	POS	POS	POS	POS	POS	POS	NEG	POS	POS	NEG	NEG	NEG
454	Goes	1,00	M	7257	-187	13381	8284	7019	11662	23022	12855	9	12582	-280	-452	-63	-59	1176,00	POS	NEG	POS	POS	POS	POS	POS	POS	NEG	POS	NEG	NEG	NEG	NEG
455	Goes	2,00	M	21836	15	4115	2189	485	-85	-162	8618	-112	12024	1691	-229	262	266	320,00	POS	NEG	POS	POS	NEG	NEG	NEG	POS	NEG	POS	POS	NEG	NEG	NEG
456	Dordrecht	5,00	F	108	-402	488	3951	10770	10114	1466	11133	-415	9864	2102	-591	59	63	490,00	NEG	NEG	POS	POS	POS	POS	POS	POS	NEG	POS	POS	NEG	NEG	NEG
457	Breda	2,00	M	7134	170	2535	2346	156	3198	22808	62	-194	10091	-160	-195	-12	-8	930,00	POS	NEG	POS	POS	NEG	POS	POS	NEG	NEG	POS	NEG	NEG	NEG	NEG
458	Leeuwarden	3,00	F	23522	-269	1272	9073	3196	-492	-42	14654	-230	1667	-463	-567	5	9	722,00	POS	NEG	POS	POS	POS	NEG	NEG	POS	NEG	POS	NEG	NEG	NEG	NEG
459	Leeuwarden	1,00	M	22647	449	12316	16385	3378	19630	11701	14258	21998	13834	464	-397	391	395	784,00	POS	POS	POS	POS	POS	POS	POS	POS	POS	POS	POS	NEG	NEG	NEG
460	Zaandam	3,00	F	8085	1828	3162	1702	8983	4253	12114	6054	-246	5729	244	-274	-53	-49	707,00	POS	POS	POS	POS	POS	POS	POS	POS	NEG	POS	NEG	NEG	NEG	NEG
461	Alkmaar	5,00	M	1962	10926	5786	10487	669	19243	11963	13019	-95	8388	1241	-409	180	-358	457,00	POS	POS	POS	POS	POS	POS	POS	POS	NEG	POS	POS	NEG	NEG	NEG
462	Utrecht	1,00	F	14530	9466	-123	12120	4501	1440	347	14097	162	15687	218	-286	325	329	1048,00	POS	POS	NEG	POS	POS	POS	NEG	POS	NEG	POS	NEG	NEG	NEG	NEG
463	's Hertogenbosch	4,00	F	23574	185	20678	3270	2400	10790	2634	10463	2646	12446	2664	-513	-86	-82	334,00	POS	NEG	POS	POS	POS	POS	POS	POS	POS	POS	POS	NEG	NEG	NEG
464	Heerenveen	3,00	F	23803	-11	10943	6833	6728	22206	2119	634	-87	5671	1997	-345	400	404	924,00	POS	NEG	POS	POS	POS	POS	POS	POS	NEG	POS	POS	NEG	NEG	NEG
465	Heerenveen	5,00	M	3723	12721	7718	14282	5811	17743	8131	9953	-237	2119	318	-299	18	22	419,00	POS	POS	POS	POS	POS	POS	POS	POS	NEG	POS	NEG	NEG	NEG	NEG
466	Heerenveen	5,00	F	17221	65	17396	23359	-51	16394	6576	11655	-17	7749	2291	-190	359	363	599,00	POS	NEG	POS	POS	NEG	POS	POS	POS	NEG	POS	POS	NEG	NEG	NEG
467	Heerenveen	5,00	M	12434	-126	23602	14274	-150	8548	14271	-179	-217	14660	6777	-233	113	117	604,00	POS	NEG	POS	POS	NEG	POS	POS	NEG	NEG	POS	POS	NEG	NEG	NEG
468	Heerenveen	4,00	F	12818	2178	24148	23574	16672	1884	507	13649	655	6437	-124	-259	134	138	705,00	POS	POS	POS	POS	POS	POS	NEG	POS	POS	POS	NEG	NEG	NEG	NEG
469	Heerenveen	1,00	M	20448	11503	16818	17924	8698	19994	4479	16720	134	16707	1221	-545	223	227	750,00	POS	POS	POS	POS	POS	POS	POS	POS	NEG	POS	POS	NEG	NEG	NEG
470	Heerenveen	5,00	M	8263	10930	4143	13542	15415	19593	12844	3386	844	5652	1810	-36	1548	1552	666,00	POS	POS	POS	POS	POS	POS	POS	POS	POS	POS	POS	NEG	POS	POS
471	Alkmaar	1,00	F	11678	8938	36	14049	657	22676	4111	16410	16	14241	1201	-232	147	151	620,00	POS	POS	NEG	POS	POS	POS	POS	POS	NEG	POS	POS	NEG	NEG	NEG
472	Alkmaar	5,00	F	19620	-238	22747	16526	2245	8879	3948	380	-373	9917	-429	-446	311	315	369,00	POS	NEG	POS	POS	POS	POS	POS	POS	NEG	POS	NEG	NEG	NEG	NEG
473	Amsterdam	1,00	M	21788	12606	17625	829	262	-67	1191	15777	-90	4222	-12	-146	330	334	771,00	POS	POS	POS	POS	NEG	NEG	POS	POS	NEG	POS	NEG	NEG	NEG	NEG
474	Purmerend	1,00	M	2280	399	22872	18583	2381	23786	24537	-92	-250	4527	321	-266	230	234	896,00	POS	POS	POS	POS	POS	POS	POS	NEG	NEG	POS	NEG	NEG	NEG	NEG
475	Eindhoven	5,00	F	2998	429	-28	4540	20	6328	16169	125	-188	17307	-112	-215	175	179	871,00	POS	POS	NEG	POS	NEG	POS	POS	NEG	NEG	POS	NEG	NEG	NEG	NEG
476	Waalwijk	2,00	M	11122	-113	15518	7809	2235	14284	2624	190	-116	13797	2760	-357	145	149	570,00	POS	NEG	POS	POS	POS	POS	POS	NEG	NEG	POS	POS	NEG	NEG	NEG
477	Eindhoven	5,00	M	4220	10730	4170	23649	4293	-160	803	12456	-425	16138	2351	-427	226	230	228,00	POS	POS	POS	POS	POS	NEG	NEG	POS	NEG	POS	POS	NEG	NEG	NEG
478	Zoetermeer	1,00	F	22882	14966	241	1535	8975	11774	18655	17	-12	11453	1960	-470	860	864	883,00	POS	POS	NEG	POS	POS	POS	POS	NEG	NEG	POS	POS	NEG	NEG	POS
479	Goes	5,00	F	8014	33	22865	6289	372	3196	585	-222	-106	3724	3	-251	249	253	157,00	POS	NEG	POS	POS	NEG	POS	NEG	NEG	NEG	POS	NEG	NEG	NEG	NEG
480	Utrecht	2,00	M	23576	3137	8553	18188	157	13957	223	258	210	16059	714	-174	354	358	670,00	POS	POS	POS	POS	NEG	POS	NEG	NEG	NEG	POS	POS	NEG	NEG	NEG
481	Tilburg	1,00	M	9786	-253	22104	3311	-82	289	159	12701	20043	15882	2198	28	325	329	780,00	POS	NEG	POS	POS	NEG	NEG	NEG	POS	POS	POS	POS	NEG	NEG	NEG
482	Tilburg	5,00	M	12248	-284	9366	13977	1257	7574	2982	-364	-381	13492	489	-484	714	718	715,00	POS	NEG	POS	POS	POS	POS	POS	NEG	NEG	POS	POS	NEG	NEG	POS
483	Leiden	1,00	M	23281	-143	400	3492	7557	21958	11553	15655	99	13831	4976	-256	459	463	575,00	POS	NEG	POS	POS	POS	POS	POS	POS	NEG	POS	POS	NEG	NEG	POS
484	Gouda	1,00	M	23297	50	5170	13697	1107	11629	12782	8761	-170	5412	2865	-230	330	334	430,00	POS	NEG	POS	POS	POS	POS	POS	POS	NEG	POS	POS	NEG	NEG	NEG
485	Gouda	5,00	M	1938	2329	19444	18967	6235	1426	15971	10887	-464	16266	-485	-530	160	164	452,00	POS	POS	POS	POS	POS	POS	POS	POS	NEG	POS	NEG	NEG	NEG	NEG
486	Eindhoven	5,00	M	20482	9652	18551	23165	19374	17511	5827	3395	1181	14378	1990	-197	213	217	738,00	POS	POS	POS	POS	POS	POS	POS	POS	POS	POS	POS	NEG	NEG	NEG
487	Sittard	4,00	M	22748	8165	7846	22870	6574	19	1097	2692	-165	4846	199	-322	608	612	630,00	POS	POS	POS	POS	POS	NEG	POS	POS	NEG	POS	NEG	NEG	NEG	POS
488	Veghel	2,00	F	21846	37	7670	11192	923	-127	200	10554	-71	8617	973	-291	331	335	906,00	POS	NEG	POS	POS	POS	NEG	NEG	POS	NEG	POS	POS	NEG	NEG	NEG
489	Veghel	5,00	M	23192	213	12827	18005	670	23532	14732	7600	9196	12892	1778	-314	969	973	378,00	POS	NEG	POS	POS	POS	POS	POS	POS	POS	POS	POS	NEG	NEG	POS
490	Roosendaal	4,00	M	21777	653	9458	16304	13546	9342	3038	7310	-337	4876	851	-441	3	7	582,00	POS	POS	POS	POS	POS	POS	POS	POS	NEG	POS	POS	NEG	NEG	NEG
491	Rotterdam Zuid	1,00	M	16242	532	-329	19491	19343	-234	70	-249	132	18404	557	-292	418	422	1241,00	POS	POS	NEG	POS	POS	NEG	NEG	NEG	NEG	POS	POS	NEG	NEG	NEG
492	Ede	4,00	F	2626	6538	22671	10624	15369	6269	21994	11978	-379	14241	2319	-727	-324	-320	657,00	POS	POS	POS	POS	POS	POS	POS	POS	NEG	POS	POS	NEG	NEG	NEG
493	Deventer	2,00	F	14284	-223	8600	1543	11576	7708	-380	2630	-695	8121	1377	-751	-235	-231	465,00	POS	NEG	POS	POS	POS	POS	NEG	POS	NEG	POS	POS	NEG	NEG	NEG
494	's Hertogenbosch	4,00	F	24048	7589	4531	22904	258	16219	2577	7180	-239	11031	319	-308	182	186	504,00	POS	POS	POS	POS	NEG	POS	POS	POS	NEG	POS	NEG	NEG	NEG	NEG
495	's Hertogenbosch	4,00	M	14484	1202	13049	13117	-104	-156	63	6703	-184	6366	-30	-262	413	417	365,00	POS	POS	POS	POS	NEG	NEG	NEG	POS	NEG	POS	NEG	NEG	NEG	NEG
496	's Hertogenbosch	3,00	M	17398	2155	4828	11278	990	11144	4937	12744	-233	13273	2607	-351	279	283	321,00	POS	POS	POS	POS	POS	POS	POS	POS	NEG	POS	POS	NEG	NEG	NEG
497	Hardenberg	3,00	F	22777	909	1632	11466	16494	775	2737	13	-305	13135	199	-591	-113	-109	546,00	POS	POS	POS	POS	POS	POS	POS	NEG	NEG	POS	NEG	NEG	NEG	NEG
498	Hardenberg	4,00	M	13431	-22	10725	12330	1257	754	9	5252	-216	13325	1336	74	178	182	600,00	POS	NEG	POS	POS	POS	POS	NEG	POS	NEG	POS	POS	NEG	NEG	NEG
499	Hardenberg	1,00	M	24482	514	22987	22243	705	1955	296	370	-59	15727	3835	-116	247	251	781,00	POS	POS	POS	POS	POS	POS	NEG	POS	NEG	POS	POS	NEG	NEG	NEG
500	Leiden	2,00	M	23852	380	1795	23683	2726	6324	3200	13493	303	12094	1308	-79	458	462	183,00	POS	POS	POS	POS	POS	POS	POS	POS	NEG	POS	POS	NEG	NEG	POS
501	Vlaardingen	5,00	F	13144	6113	9708	23946	4545	427	67	3517	-169	14425	4169	1623	467	471	580,00	POS	POS	POS	POS	POS	POS	NEG	POS	NEG	POS	POS	POS	NEG	POS
502	Hengelo	1,00	M	23294	1447	-259	4652	13569	-243	-94	6240	-279	6218	-196	-308	37	41	1518,00	POS	POS	NEG	POS	POS	NEG	NEG	POS	NEG	POS	NEG	NEG	NEG	NEG
503	Tilburg	3,00	M	23422	3304	3437	5290	15645	15251	23970	10684	-212	17980	775	-244	489	493	301,00	POS	POS	POS	POS	POS	POS	POS	POS	NEG	POS	POS	NEG	NEG	POS
504	Utrecht	1,00	M	24221	109	11	11414	1358	8638	9181	-158	-168	2127	730	-195	125	129	865,00	POS	NEG	NEG	POS	POS	POS	POS	NEG	NEG	POS	POS	NEG	NEG	NEG
505	Vlaardingen	4,00	F	3470	12248	22896	15002	18663	-31	143	10786	297	14040	-266	-222	141	145	516,00	POS	POS	POS	POS	POS	NEG	NEG	POS	NEG	POS	NEG	NEG	NEG	NEG
506	Leiden	3,00	F	12001	6853	4350	14218	7230	21840	4583	6116	-89	3576	-187	-317	363	367	262,00	POS	POS	POS	POS	POS	POS	POS	POS	NEG	POS	NEG	NEG	NEG	NEG
507	Eindhoven	4,00	M	18667	7112	4937	8292	4159	17029	12466	6374	2519	1417	-196	-253	1636	1640	546,00	POS	POS	POS	POS	POS	POS	POS	POS	POS	POS	NEG	NEG	POS	POS
508	Sittard	4,00	M	21656	210	23809	22739	6564	22793	24251	1449	-23	10326	1331	-289	115	119	784,00	POS	NEG	POS	POS	POS	POS	POS	POS	NEG	POS	POS	NEG	NEG	NEG
509	Veghel	3,00	F	9964	-301	7609	8580	86	7167	5067	7723	-191	8519	-130	-301	118	122	607,00	POS	NEG	POS	POS	NEG	POS	POS	POS	NEG	POS	NEG	NEG	NEG	NEG
510	Dordrecht	4,00	F	8681	-257	8096	12266	19423	1876	21714	15129	245	11363	1280	-412	134	138	265,00	POS	NEG	POS	POS	POS	POS	POS	POS	NEG	POS	POS	NEG	NEG	NEG
511	Dordrecht	3,00	F	1014	390	10007	15756	-130	12947	2021	5044	-336	12178	659	-517	64	68	535,00	POS	POS	POS	POS	NEG	POS	POS	POS	NEG	POS	POS	NEG	NEG	NEG
512	Hardenberg	5,00	F	5557	4309	5595	13475	6644	-683	-576	5750	-116	3628	2481	3635	-50	-46	403,00	POS	POS	POS	POS	POS	NEG	NEG	POS	NEG	POS	POS	POS	NEG	NEG
513	Enschede	5,00	F	3730	-104	23868	6206	65	6830	18317	4127	-96	11879	1774	-214	596	600	742,00	POS	NEG	POS	POS	NEG	POS	POS	POS	NEG	POS	POS	NEG	NEG	POS
514	Utrecht	4,00	F	4112	-94	22928	22154	2556	12432	20423	-312	-260	11686	2125	-365	868	872	225,00	POS	NEG	POS	POS	POS	POS	POS	NEG	NEG	POS	POS	NEG	NEG	POS
515	Enschede	3,00	F	23620	15	12445	23761	393	2902	2281	-110	-1	4431	1473	-190	614	618	237,00	POS	NEG	POS	POS	NEG	POS	POS	NEG	NEG	POS	POS	NEG	NEG	POS
516	Enschede	4,00	M	22714	9078	14036	23789	453	19280	18775	8171	783	5102	3596	-158	257	261	631,00	POS	POS	POS	POS	NEG	POS	POS	POS	POS	POS	POS	NEG	NEG	NEG
517	Sommelsdijk	5,00	F	19555	192	18398	14540	6586	18147	2301	0	671	16420	1888	-305	146	150	634,00	POS	NEG	POS	POS	POS	POS	POS	NEG	POS	POS	POS	NEG	NEG	NEG
518	Veghel	5,00	M	23568	294	12149	19229	12620	2086	1160	-130	108	16199	2351	-252	258	262	704,00	POS	NEG	POS	POS	POS	POS	POS	NEG	NEG	POS	POS	NEG	NEG	NEG
519	Hoogeveen	2,00	M	23129	7871	-61	21424	4062	476	126	9096	160	13091	316	226	262	266	566,00	POS	POS	NEG	POS	POS	POS	NEG	POS	NEG	POS	NEG	NEG	NEG	NEG
520	Goes	1,00	F	23961	627	-139	23530	791	-77	6	16383	621	15444	-79	161	471	475	683,00	POS	POS	NEG	POS	POS	NEG	NEG	POS	POS	POS	NEG	NEG	NEG	POS
521	Leeuwarden	5,00	M	10903	2579	13995	9255	17570	7342	5071	7830	15	4477	-339	-31	32	36	287,00	POS	POS	POS	POS	POS	POS	POS	POS	NEG	POS	NEG	NEG	NEG	NEG
522	Leeuwarden	1,00	M	5198	9817	17485	17992	14491	37	236	14456	1167	18763	3690	-340	-55	-51	1040,00	POS	POS	POS	POS	POS	NEG	NEG	POS	POS	POS	POS	NEG	NEG	NEG
523	Den Haag	5,00	M	22885	343	11741	9602	271	2323	16185	437	-245	5417	-309	9181	266	270	448,00	POS	NEG	POS	POS	NEG	POS	POS	POS	NEG	POS	NEG	POS	NEG	NEG
524	Utrecht	5,00	M	22675	3617	3055	15234	996	20007	23423	7693	5	9932	-256	-413	661	665	295,00	POS	POS	POS	POS	POS	POS	POS	POS	NEG	POS	NEG	NEG	NEG	POS
525	Utrecht	3,00	M	23676	2692	319	3221	11736	383	1697	885	56	12878	4249	-154	111	115	325,00	POS	POS	NEG	POS	POS	POS	POS	POS	NEG	POS	POS	NEG	NEG	NEG
526	Gouda	1,00	M	23657	44	13015	23135	8996	-109	1121	156	241	18588	2114	-309	615	619	718,00	POS	NEG	POS	POS	POS	NEG	POS	NEG	NEG	POS	POS	NEG	NEG	POS
527	Gouda	5,00	M	23099	11741	11803	9462	14744	23061	23903	8004	-31	6736	3756	-186	1651	1655	809,00	POS	POS	POS	POS	POS	POS	POS	POS	NEG	POS	POS	NEG	POS	POS
528	Groningen	1,00	M	23799	-72	9432	101	10393	-197	-58	11601	-20	4034	1784	-210	161	165	760,00	POS	NEG	POS	NEG	POS	NEG	NEG	POS	NEG	POS	POS	NEG	NEG	NEG
529	Utrecht	5,00	F	16233	-102	1893	7741	7528	5976	-42	11254	-254	9081	10003	-279	59	-261	442,00	POS	NEG	POS	POS	POS	POS	NEG	POS	NEG	POS	POS	NEG	NEG	NEG
530	Haarlem	3,00	M	21532	1167	1714	4694	11216	12346	10719	7942	-230	7309	1407	-173	194	-320	528,00	POS	POS	POS	POS	POS	POS	POS	POS	NEG	POS	POS	NEG	NEG	NEG
531	Zaandam	3,00	F	19257	188	4956	9819	9799	12307	4960	5409	82	9406	313	-216	-86	-203	515,00	POS	NEG	POS	POS	POS	POS	POS	POS	NEG	POS	NEG	NEG	NEG	NEG
532	Leiden	3,00	M	14465	2729	12083	15264	11683	8830	7879	6575	93	8316	1683	-255	125	-76	457,00	POS	POS	POS	POS	POS	POS	POS	POS	NEG	POS	POS	NEG	NEG	NEG
533	Leiden	4,00	F	13907	1641	7502	17010	8906	12473	11158	7344	1	8111	850	-229	243	-128	376,00	POS	POS	POS	POS	POS	POS	POS	POS	NEG	POS	POS	NEG	NEG	NEG
534	Utrecht	1,00	F	23567	-141	23138	23550	10287	13676	3450	55	150	5401	174	-271	258	-208	654,00	POS	NEG	POS	POS	POS	POS	POS	NEG	NEG	POS	NEG	NEG	NEG	NEG
535	Utrecht	1,00	M	16593	7867	24036	24416	0	-220	25	7765	-231	3690	-296	79	50	143	656,00	POS	POS	POS	POS	NEG	NEG	NEG	POS	NEG	POS	NEG	NEG	NEG	NEG
536	Hoorn	5,00	F	21888	-44	13734	20881	-94	18816	15287	6057	-205	12350	4015	-362	734	-229	624,00	POS	NEG	POS	POS	NEG	POS	POS	POS	NEG	POS	POS	NEG	NEG	NEG
537	Hoorn	5,00	M	2691	-130	11292	11973	204	8400	8853	6732	-134	10902	773	-153	687	-141	776,00	POS	NEG	POS	POS	NEG	POS	POS	POS	NEG	POS	POS	NEG	NEG	NEG
538	Hoorn	3,00	F	16426	328	3375	7260	8869	14076	4541	5488	147	1695	337	-206	99	-108	615,00	POS	NEG	POS	POS	POS	POS	POS	POS	NEG	POS	NEG	NEG	NEG	NEG
539	Groningen	3,00	M	17161	406	6337	12307	12462	13553	5683	4870	155	9594	311	-132	99	-118	264,00	POS	POS	POS	POS	POS	POS	POS	POS	NEG	POS	NEG	NEG	NEG	NEG
540	Groningen	3,00	F	10951	1863	10417	17421	11859	10158	6980	6274	129	8151	1771	-297	179	-69	686,00	POS	POS	POS	POS	POS	POS	POS	POS	NEG	POS	POS	NEG	NEG	NEG
541	Leiden	5,00	F	21662	789	13095	7105	2280	17783	11834	5591	-116	8517	656	-220	294	-193	305,00	POS	POS	POS	POS	POS	POS	POS	POS	NEG	POS	POS	NEG	NEG	NEG
542	Leiden	5,00	M	23177	1700	13182	17658	7830	21706	10803	12266	-205	6686	-260	-390	71	-320	414,00	POS	POS	POS	POS	POS	POS	POS	POS	NEG	POS	NEG	NEG	NEG	NEG
543	Delft	2,00	M	22823	418	14785	12306	9220	2418	2007	112	-285	4402	3630	-317	83	-273	536,00	POS	POS	POS	POS	POS	POS	POS	NEG	NEG	POS	POS	NEG	NEG	NEG
544	Zaandam	2,00	M	23274	995	304	2345	14729	22794	9167	10000	-246	11191	-72	-277	-391	-461	682,00	POS	POS	NEG	POS	POS	POS	POS	POS	NEG	POS	NEG	NEG	NEG	NEG
545	Gorinchem	5,00	M	11029	272	5876	15992	7607	105	1029	8745	66	5489	168	-82	215	-33	677,00	POS	NEG	POS	POS	POS	NEG	NEG	POS	NEG	POS	NEG	NEG	NEG	NEG
546	Amsterdam	3,00	M	12823	416	3349	7858	5942	12700	2701	3511	208	5936	308	-76	85	-72	347,00	POS	POS	POS	POS	POS	POS	POS	POS	NEG	POS	NEG	NEG	NEG	NEG
547	Haarlem	5,00	M	9926	436	4705	12616	10250	12841	6672	4917	286	8200	418	-93	63	-55	450,00	POS	POS	POS	POS	POS	POS	POS	POS	NEG	POS	POS	NEG	NEG	NEG
548	Groningen	5,00	F	6782	2770	13353	21219	12820	10855	6180	4602	13	9115	2514	-360	23	-165	495,00	POS	POS	POS	POS	POS	POS	POS	POS	NEG	POS	POS	NEG	NEG	NEG
549	Eindhoven	4,00	M	19063	-135	14223	7843	16217	11228	5968	533	-87	13021	778	-183	94	-135	298,00	POS	NEG	POS	POS	POS	POS	POS	POS	NEG	POS	POS	NEG	NEG	NEG
550	Rotterdam-centrum	4,00	M	18214	7774	13182	16825	17410	1483	4356	2349	-131	9651	2465	-66	-81	-227	577,00	POS	POS	POS	POS	POS	POS	POS	POS	NEG	POS	POS	NEG	NEG	NEG
551	Enschede	2,00	M	11497	-174	124	12923	1	4374	1483	-166	17	6256	2747	-138	953	-51	913,00	POS	NEG	NEG	POS	NEG	POS	POS	NEG	NEG	POS	POS	NEG	NEG	NEG
552	Enschede	4,00	M	21674	245	5592	7520	-295	23282	22857	11645	-210	16064	1851	-444	-24	-396	482,00	POS	NEG	POS	POS	NEG	POS	POS	POS	NEG	POS	POS	NEG	NEG	NEG
553	Amsterdam	2,00	M	2158	6747	5627	13270	11987	10616	23227	9487	-198	9828	2440	-419	511	-415	478,00	POS	POS	POS	POS	POS	POS	POS	POS	NEG	POS	POS	NEG	NEG	NEG
554	Deventer	4,00	M	10245	1268	4498	13687	5847	15301	10058	685	1191	4530	7621	-217	226	-200	362,00	POS	POS	POS	POS	POS	POS	POS	POS	POS	POS	POS	NEG	NEG	NEG
555	Goes	1,00	F	23189	516	10123	7803	11338	12588	1039	10559	575	9313	228	-323	112	-305	788,00	POS	POS	POS	POS	POS	POS	NEG	POS	POS	POS	NEG	NEG	NEG	NEG
556	Roosendaal	5,00	F	1750	-106	1611	22448	12414	8887	5981	10006	-208	12207	1702	-361	48	-263	661,00	POS	NEG	POS	POS	POS	POS	POS	POS	NEG	POS	POS	NEG	NEG	NEG
557	's Hertogenbosch	1,00	F	21253	291	18616	16585	10333	309	1067	13905	488	12519	5866	-75	331	-68	696,00	POS	NEG	POS	POS	POS	NEG	NEG	POS	POS	POS	POS	NEG	NEG	NEG
558	's Hertogenbosch	4,00	F	1097	237	-29	22238	326	3382	674	11044	932	8038	210	-252	341	-188	491,00	POS	NEG	NEG	POS	NEG	POS	NEG	POS	POS	POS	NEG	NEG	NEG	NEG
559	's Hertogenbosch	4,00	F	8981	663	7691	11826	10547	133	1052	5458	165	9196	2291	-84	450	-24	248,00	POS	POS	POS	POS	POS	NEG	NEG	POS	NEG	POS	POS	NEG	NEG	NEG
560	Leeuwarden	4,00	M	4177	3500	16421	7427	-44	969	1618	12895	-150	9765	1445	-178	157	-166	271,00	POS	POS	POS	POS	NEG	POS	POS	POS	NEG	POS	POS	NEG	NEG	NEG
561	Leeuwarden	3,00	M	19992	1538	9772	9270	3911	1866	1050	-215	-120	6379	-243	-261	161	-257	302,00	POS	POS	POS	POS	POS	POS	NEG	NEG	NEG	POS	NEG	NEG	NEG	NEG
562	Waalwijk	3,00	M	1865	575	5660	8978	329	22311	6784	1146	-80	2052	584	-147	237	-104	401,00	POS	POS	POS	POS	NEG	POS	POS	POS	NEG	POS	POS	NEG	NEG	NEG
563	Alkmaar	3,00	F	20311	196	12293	12651	803	2639	265	11937	-170	9913	2	-313	213	-283	659,00	POS	NEG	POS	POS	POS	POS	NEG	POS	NEG	POS	NEG	NEG	NEG	NEG
564	's Hertogenbosch	4,00	M	23794	1212	7329	22724	16563	65	668	425	-265	8216	760	-319	-47	-270	285,00	POS	POS	POS	POS	POS	NEG	NEG	POS	NEG	POS	POS	NEG	NEG	NEG
565	Groningen	3,00	F	5530	159	16041	18800	15644	-199	1222	14060	1195	11146	1840	-259	318	-262	475,00	POS	NEG	POS	POS	POS	NEG	POS	POS	POS	POS	POS	NEG	NEG	NEG
566	Groningen	4,00	F	1126	-113	13354	9105	11990	283	557	9599	-162	5359	1445	-270	148	-222	426,00	POS	NEG	POS	POS	POS	NEG	NEG	POS	NEG	POS	POS	NEG	NEG	NEG
567	Goes	3,00	M	4303	11054	-2	4458	1309	589	911	1609	-134	12933	3997	-229	395	-169	491,00	POS	POS	NEG	POS	POS	POS	NEG	POS	NEG	POS	POS	NEG	NEG	NEG
568	Goes	2,00	M	21123	505	2482	6980	596	2543	12026	-340	-271	15477	1129	-224	338	-353	504,00	POS	POS	POS	POS	POS	POS	POS	NEG	NEG	POS	POS	NEG	NEG	NEG
569	Eindhoven	1,00	M	23063	-217	-273	21978	6297	9630	797	-346	-331	4785	-160	-401	109	-370	1208,00	POS	NEG	NEG	POS	POS	POS	NEG	NEG	NEG	POS	NEG	NEG	NEG	NEG
570	Haarlem	4,00	M	23208	2332	7125	9851	297	-100	226	7273	11197	9241	1919	-232	817	-208	648,00	POS	POS	POS	POS	NEG	NEG	NEG	POS	POS	POS	POS	NEG	NEG	NEG
571	Gorinchem	4,00	F	11970	80	3063	7769	550	7708	2853	6781	-160	7547	-91	-166	75	-157	471,00	POS	NEG	POS	POS	POS	POS	POS	POS	NEG	POS	NEG	NEG	NEG	NEG
572	Gorinchem	2,00	M	23664	8066	532	23314	17680	13999	1244	15508	1856	8588	808	441	244	347	808,00	POS	POS	POS	POS	POS	POS	POS	POS	POS	POS	POS	POS	NEG	NEG
573	Apeldoorn	4,00	F	22742	1360	1190	23045	13066	14000	3861	3100	230	8881	2030	-183	241	-100	556,00	POS	POS	POS	POS	POS	POS	POS	POS	NEG	POS	POS	NEG	NEG	NEG
574	Alkmaar	1,00	M	18468	896	17290	21050	3218	9619	2517	668	-146	7252	1268	-378	385	-26	1137,00	POS	POS	POS	POS	POS	POS	POS	POS	NEG	POS	POS	NEG	NEG	NEG
575	Deventer	1,00	M	23273	-9	1533	5557	14088	7571	21109	14092	-176	1702	85	-241	642	-260	633,00	POS	NEG	POS	POS	POS	POS	POS	POS	NEG	POS	NEG	NEG	NEG	NEG
576	Deventer	1,00	F	23249	-49	23686	17818	180	2915	606	-169	-46	12299	1557	-167	478	-116	809,00	POS	NEG	POS	POS	NEG	POS	NEG	NEG	NEG	POS	POS	NEG	NEG	NEG
577	Goes	4,00	F	7337	381	4696	21579	137	16969	10558	-137	-132	7749	79	-149	265	-77	333,00	POS	POS	POS	POS	NEG	POS	POS	NEG	NEG	POS	NEG	NEG	NEG	NEG
578	Rotterdam Zuid	3,00	M	14706	82	4421	4234	525	2271	5776	0	-117	7370	4330	-36	409	-146	445,00	POS	NEG	POS	POS	POS	POS	POS	NEG	NEG	POS	POS	NEG	NEG	NEG
579	Rotterdam Zuid	4,00	F	12986	6071	14490	8073	-167	15078	23325	1097	-233	19489	1153	-174	1564	-224	178,00	POS	POS	POS	POS	NEG	POS	POS	POS	NEG	POS	POS	NEG	POS	NEG
580	Haarlem	2,00	F	14057	163	7215	15568	16417	1310	2020	13372	225	9928	414	-226	344	-204	591,00	POS	NEG	POS	POS	POS	POS	POS	POS	NEG	POS	POS	NEG	NEG	NEG
581	Leiden	3,00	M	5371	-277	21742	23215	6	10763	2070	6926	-106	2407	5275	-286	221	-40	405,00	POS	NEG	POS	POS	NEG	POS	POS	POS	NEG	POS	POS	NEG	NEG	NEG
582	Haarlem	4,00	F	20214	69	17538	22993	116	16808	6790	1100	175	16321	2455	-131	227	42	210,00	POS	NEG	POS	POS	NEG	POS	POS	POS	NEG	POS	POS	NEG	NEG	NEG
583	Rotterdam-centrum	5,00	M	10004	7115	16456	1455	6183	19165	3725	4300	154	12217	412	-185	286	-169	775,00	POS	POS	POS	POS	POS	POS	POS	POS	NEG	POS	POS	NEG	NEG	NEG
584	Amersfoort	1,00	F	17352	-46	8309	3241	6921	16202	7610	315	201	9121	144	-332	237	-111	1093,00	POS	NEG	POS	POS	POS	POS	POS	NEG	NEG	POS	NEG	NEG	NEG	NEG
585	Utrecht	3,00	M	6123	-23	57	11771	522	941	8794	3623	56	10521	706	-242	394	477	401,00	POS	NEG	NEG	POS	POS	POS	POS	POS	NEG	POS	POS	NEG	NEG	POS
586	Eindhoven	2,00	M	3523	5472	4181	20081	6869	16923	2532	7975	-179	1952	950	-129	174	-208	675,00	POS	POS	POS	POS	POS	POS	POS	POS	NEG	POS	POS	NEG	NEG	NEG
587	Eindhoven	5,00	F	2757	283	11418	6985	3729	90	1934	413	-12	4225	101	-102	52	-88	458,00	POS	NEG	POS	POS	POS	NEG	POS	POS	NEG	POS	NEG	NEG	NEG	NEG
588	Kampen	5,00	F	23458	10367	3174	23116	15589	6088	11934	520	600	6844	149	-38	342	16	302,00	POS	POS	POS	POS	POS	POS	POS	POS	POS	POS	NEG	NEG	NEG	NEG
589	Vlaardingen	4,00	M	20278	394	2116	6766	4365	1264	610	3928	42	7230	10	-105	158	-41	217,00	POS	POS	POS	POS	POS	POS	NEG	POS	NEG	POS	NEG	NEG	NEG	NEG
590	Rotterdam-centrum	1,00	F	21614	342	2012	8462	4710	1481	1017	5376	9	7822	-10	-92	145	36	723,00	POS	NEG	POS	POS	POS	POS	NEG	POS	NEG	POS	NEG	NEG	NEG	NEG
591	Zwolle	1,00	F	4649	-133	-237	11450	7985	18689	23300	-247	-282	5721	-150	-204	16	-268	628,00	POS	NEG	NEG	POS	POS	POS	POS	NEG	NEG	POS	NEG	NEG	NEG	NEG
592	Velp	3,00	F	22674	3879	8936	17753	519	5401	1443	5109	-127	8049	185	-286	714	-196	504,00	POS	POS	POS	POS	POS	POS	POS	POS	NEG	POS	NEG	NEG	NEG	NEG
593	Rotterdam-centrum	1,00	M	7771	1108	-221	7463	1282	-67	582	15021	2310	8306	1045	-420	970	-181	691,00	POS	POS	NEG	POS	POS	NEG	NEG	POS	POS	POS	POS	NEG	NEG	NEG
594	Alkmaar	1,00	F	9200	1011	5676	639	1769	1617	10873	9617	-42	8250	1413	-117	-35	-88	815,00	POS	POS	POS	POS	POS	POS	POS	POS	NEG	POS	POS	NEG	NEG	NEG
595	Alkmaar	4,00	F	3402	7912	3542	3749	16992	286	2562	622	421	14805	1988	-429	81	-309	766,00	POS	POS	POS	POS	POS	NEG	POS	POS	NEG	POS	POS	NEG	NEG	NEG
596	Groningen	5,00	F	10553	907	5945	1467	8156	1284	3859	3536	-97	1964	1549	-264	634	-231	226,00	POS	POS	POS	POS	POS	POS	POS	POS	NEG	POS	POS	NEG	NEG	NEG
597	Groningen	2,00	F	12232	37	19398	21024	12216	4660	13729	8635	831	12326	5909	-129	124	287	640,00	POS	NEG	POS	POS	POS	POS	POS	POS	POS	POS	POS	NEG	NEG	NEG
598	Roosendaal	2,00	M	18158	377	3647	6634	4238	899	878	5613	36	7422	-9	-67	208	-10	569,00	POS	POS	POS	POS	POS	POS	NEG	POS	NEG	POS	NEG	NEG	NEG	NEG
599	Zwolle	1,00	F	23415	-69	1052	4848	8008	328	1115	-157	-68	5203	711	-218	70	-154	451,00	POS	NEG	POS	POS	POS	POS	POS	NEG	NEG	POS	POS	NEG	NEG	NEG
600	Roosendaal	5,00	F	20877	5126	6253	8244	14260	75	242	9461	5521	9184	7193	1022	201	1191	487,00	POS	POS	POS	POS	POS	NEG	NEG	POS	POS	POS	POS	POS	NEG	POS
601	Dordrecht	2,00	M	21792	1671	16827	22694	14017	13784	856	11672	397	9575	530	-217	252	-21	548,00	POS	POS	POS	POS	POS	POS	NEG	POS	NEG	POS	POS	NEG	NEG	NEG
602	Maastricht	5,00	F	5750	1390	6799	10165	4490	2520	1066	11087	328	6136	650	75	585	176	424,00	POS	POS	POS	POS	POS	POS	NEG	POS	NEG	POS	POS	NEG	NEG	NEG
603	Weert	5,00	M	20603	13129	2913	18182	282	19675	9311	6306	-230	10551	638	-240	1414	-207	279,00	POS	POS	POS	POS	NEG	POS	POS	POS	NEG	POS	POS	NEG	POS	NEG
604	Zwolle	3,00	F	23784	933	16261	13016	8846	1069	1835	178	291	8728	-81	81	1006	-139	305,00	POS	POS	POS	POS	POS	POS	POS	NEG	NEG	POS	NEG	NEG	POS	NEG
605	Delft	3,00	M	9603	-174	4825	23381	676	11158	12818	-180	155	11177	188	-236	708	259	381,00	POS	NEG	POS	POS	POS	POS	POS	NEG	NEG	POS	NEG	NEG	NEG	NEG
606	Leiden	5,00	F	22528	11295	737	1701	7883	7182	9174	2493	-314	4008	-288	24	230	-266	268,00	POS	POS	POS	POS	POS	POS	POS	POS	NEG	POS	NEG	NEG	NEG	NEG
607	Hoorn	5,00	F	12353	3012	23916	22543	9320	958	8370	302	-113	9992	69	-175	264	-174	435,00	POS	POS	POS	POS	POS	POS	POS	NEG	NEG	POS	NEG	NEG	NEG	NEG
608	Zwolle	3,00	M	23763	624	15639	16723	208	3376	2306	12881	601	9611	588	-11	228	50	364,00	POS	POS	POS	POS	NEG	POS	POS	POS	POS	POS	POS	NEG	NEG	NEG
609	Dordrecht	3,00	M	22667	77	17451	21868	7066	15524	5375	10459	-28	8138	-358	-333	542	-310	511,00	POS	NEG	POS	POS	POS	POS	POS	POS	NEG	POS	NEG	NEG	NEG	NEG
610	Rotterdam-centrum	4,00	M	5647	723	4658	10754	6794	2408	1182	10338	249	10316	591	41	453	95	561,00	POS	POS	POS	POS	POS	POS	POS	POS	NEG	POS	POS	NEG	NEG	NEG
611	Rotterdam-centrum	4,00	F	22115	2927	10910	14035	10162	4319	8764	790	1428	4967	37	349	413	199	345,00	POS	POS	POS	POS	POS	POS	POS	POS	POS	POS	NEG	POS	NEG	NEG
612	Tilburg	3,00	F	7658	-67	9940	6054	532	4021	16242	324	189	12282	305	-124	46	-122	409,00	POS	NEG	POS	POS	POS	POS	POS	NEG	NEG	POS	NEG	NEG	NEG	NEG
613	Eindhoven	4,00	F	19043	10879	11302	16216	12869	17036	8345	3501	-42	8169	2314	-383	820	-349	521,00	POS	POS	POS	POS	POS	POS	POS	POS	NEG	POS	POS	NEG	NEG	NEG
614	Groningen	5,00	M	20790	232	12742	16577	13312	19138	8924	-202	-201	4176	-227	-223	892	-246	799,00	POS	NEG	POS	POS	POS	POS	POS	NEG	NEG	POS	NEG	NEG	NEG	NEG
615	Utrecht	1,00	F	23577	-34	-46	18284	12405	-71	301	10737	304	7218	870	-143	173	228	1316,00	POS	NEG	NEG	POS	POS	NEG	NEG	POS	NEG	POS	POS	NEG	NEG	NEG
616	Weert	5,00	F	973	-39	11335	2402	3082	5097	782	-145	1	4238	-76	-130	328	-188	344,00	POS	NEG	POS	POS	POS	POS	NEG	NEG	NEG	POS	NEG	NEG	NEG	NEG
617	Waalwijk	3,00	M	7476	11010	9327	2070	4544	-26	464	9136	-172	13792	1154	-206	236	-178	520,00	POS	POS	POS	POS	POS	NEG	NEG	POS	NEG	POS	POS	NEG	NEG	NEG
618	Waalwijk	5,00	M	17227	3630	14206	21261	5880	14049	6997	9733	462	10495	2081	-49	397	-146	248,00	POS	POS	POS	POS	POS	POS	POS	POS	POS	POS	POS	NEG	NEG	NEG
619	Weert	5,00	F	22898	-31	2982	5127	883	6602	1923	13515	264	17451	-36	29	495	-155	262,00	POS	NEG	POS	POS	POS	POS	POS	POS	NEG	POS	NEG	NEG	NEG	NEG
620	Venlo	4,00	F	11228	1078	23600	22922	12421	1196	5163	636	-27	3458	76	206	488	-205	376,00	POS	POS	POS	POS	POS	POS	POS	POS	NEG	POS	NEG	NEG	NEG	NEG
621	Terneuzen	4,00	M	23569	6527	12426	9547	18303	23389	23304	4069	1062	15480	1908	-72	562	-78	206,00	POS	POS	POS	POS	POS	POS	POS	POS	POS	POS	POS	NEG	NEG	NEG
622	Terneuzen	4,00	F	6421	187	3014	5458	17774	784	452	4191	3950	12040	2368	26	145	238	332,00	POS	NEG	POS	POS	POS	POS	NEG	POS	POS	POS	POS	NEG	NEG	NEG
623	's Hertogenbosch	4,00	F	7132	29	3703	1802	-2	-190	305	14267	-260	17779	1401	-302	58	-245	854,00	POS	NEG	POS	POS	NEG	NEG	NEG	POS	NEG	POS	POS	NEG	NEG	NEG
624	's Hertogenbosch	1,00	F	21570	3969	329	14907	17833	12046	5961	11561	3467	14026	-216	76	44	-30	635,00	POS	POS	NEG	POS	POS	POS	POS	POS	POS	POS	NEG	NEG	NEG	NEG
625	Breda	4,00	F	13626	82	12781	9652	4841	13669	8034	11171	-288	14783	679	-475	175	-429	425,00	POS	NEG	POS	POS	POS	POS	POS	POS	NEG	POS	POS	NEG	NEG	NEG
626	Apeldoorn	2,00	M	18799	3711	8273	20327	6857	12441	4262	9127	44	11638	1924	-24	509	-55	721,00	POS	POS	POS	POS	POS	POS	POS	POS	NEG	POS	POS	NEG	NEG	NEG
627	Zoetermeer	4,00	F	20624	3484	6698	17801	6034	9897	6361	9049	-39	11168	2097	-247	439	-240	626,00	POS	POS	POS	POS	POS	POS	POS	POS	NEG	POS	POS	NEG	NEG	NEG
628	Zoetermeer	5,00	M	20442	268	4018	15658	5469	22320	22371	5238	-33	12146	840	-208	350	-237	536,00	POS	NEG	POS	POS	POS	POS	POS	POS	NEG	POS	POS	NEG	NEG	NEG
629	Enschede	1,00	M	22317	602	210	15131	3504	7292	2667	12667	544	9420	18	-95	569	-234	656,00	POS	POS	NEG	POS	POS	POS	POS	POS	POS	POS	NEG	NEG	NEG	NEG
630	Ede	3,00	M	18829	8295	22848	18547	1958	711	2718	13476	57	16835	1801	-203	208	-175	513,00	POS	POS	POS	POS	POS	POS	POS	POS	NEG	POS	POS	NEG	NEG	NEG
631	Enschede	2,00	F	4898	6486	23067	20250	10889	14472	2714	438	249	14466	4025	-379	-9	-393	586,00	POS	POS	POS	POS	POS	POS	POS	POS	NEG	POS	POS	NEG	NEG	NEG
632	Ede	2,00	M	17676	-108	2718	7296	42	763	1767	-145	-179	10	-73	-213	739	-166	351,00	POS	NEG	POS	POS	NEG	POS	POS	NEG	NEG	NEG	NEG	NEG	NEG	NEG
633	Ede	3,00	M	22566	1744	22335	1301	8646	10119	23265	11292	626	13706	1026	-253	470	-368	688,00	POS	POS	POS	POS	POS	POS	POS	POS	POS	POS	POS	NEG	NEG	NEG
634	Kampen	2,00	F	21927	617	15903	13141	7950	2465	1948	-206	-279	12432	19	-389	49	-334	363,00	POS	POS	POS	POS	POS	POS	POS	NEG	NEG	POS	NEG	NEG	NEG	NEG
635	Venlo	2,00	M	11781	10690	20938	6407	6346	10052	12175	-98	-195	1293	-269	52	69	-285	525,00	POS	POS	POS	POS	POS	POS	POS	NEG	NEG	POS	NEG	NEG	NEG	NEG
636	Kampen	1,00	M	21846	137	138	16578	3768	5925	2869	12702	112	7861	217	-249	491	-338	1658,00	POS	NEG	NEG	POS	POS	POS	POS	POS	NEG	POS	NEG	NEG	NEG	NEG
637	Terneuzen	4,00	M	21067	516	74	15036	3340	7445	5075	13710	392	9833	-16	-48	739	-99	312,00	POS	POS	NEG	POS	POS	POS	POS	POS	NEG	POS	NEG	NEG	NEG	NEG
638	Terneuzen	5,00	F	10816	1219	10567	16819	20805	22672	22767	7233	902	13575	1403	-360	-135	-417	365,00	POS	POS	POS	POS	POS	POS	POS	POS	POS	POS	POS	NEG	NEG	NEG
639	Breda	2,00	M	16706	4970	22490	18393	3255	7294	2727	9910	-386	14556	1692	-479	-4	-550	540,00	POS	POS	POS	POS	POS	POS	POS	POS	NEG	POS	POS	NEG	NEG	NEG
640	Weert	1,00	M	20713	-320	13712	10712	5572	3126	689	12909	-462	16773	55	-544	-26	-257	584,00	POS	NEG	POS	POS	POS	POS	NEG	POS	NEG	POS	NEG	NEG	NEG	NEG
641	Weert	3,00	F	7360	5726	23038	13197	7110	22297	11996	14664	-206	14699	6354	-507	493	-420	205,00	POS	POS	POS	POS	POS	POS	POS	POS	NEG	POS	POS	NEG	NEG	NEG
642	Waalwijk	2,00	M	11717	-364	350	22315	11559	-497	-23	12934	-498	7910	-1	-528	369	-555	478,00	POS	NEG	POS	POS	POS	NEG	NEG	POS	NEG	POS	NEG	NEG	NEG	NEG
643	Nijmegen	2,00	M	22757	119	14190	9147	11314	1671	9250	12431	-227	13568	697	-346	-62	-353	692,00	POS	NEG	POS	POS	POS	POS	POS	POS	NEG	POS	POS	NEG	NEG	NEG
644	Sittard	1,00	M	21946	3250	10096	11137	17441	15908	4962	1413	-151	9277	-237	-261	46	-350	698,00	POS	POS	POS	POS	POS	POS	POS	POS	NEG	POS	NEG	NEG	NEG	NEG
645	Nijmegen	4,00	M	3298	3781	11214	12209	9375	-233	1506	9122	472	15145	3562	-147	506	-160	196,00	POS	POS	POS	POS	POS	NEG	POS	POS	POS	POS	POS	NEG	NEG	NEG
646	Sittard	2,00	M	22886	3195	-213	15808	13120	2377	523	14426	1847	11072	-326	250	838	-46	639,00	POS	POS	NEG	POS	POS	POS	NEG	POS	POS	POS	NEG	NEG	NEG	NEG
647	Sittard	5,00	M	950	9965	19224	7584	7546	21333	16267	5675	-348	14806	-98	-392	480	-320	446,00	POS	POS	POS	POS	POS	POS	POS	POS	NEG	POS	NEG	NEG	NEG	NEG
648	Sittard	4,00	F	18058	-57	14599	16695	14717	885	901	7058	-13	11323	284	-339	469	-361	426,00	POS	NEG	POS	POS	POS	POS	NEG	POS	NEG	POS	NEG	NEG	NEG	NEG
649	Nijmegen	1,00	F	21833	-36	-164	4310	79	8553	172	12895	297	2193	1739	-114	193	-130	825,00	POS	NEG	NEG	POS	NEG	POS	NEG	POS	NEG	POS	POS	NEG	NEG	NEG
650	Breda	3,00	F	13846	5785	11574	981	10282	11288	133	8563	-233	4581	-93	-238	431	-327	314,00	POS	POS	POS	POS	POS	POS	NEG	POS	NEG	POS	NEG	NEG	NEG	NEG
651	Breda	5,00	F	867	5048	14795	2161	13212	8652	4372	4837	-169	5788	-229	-267	15	-460	290,00	POS	POS	POS	POS	POS	POS	POS	POS	NEG	POS	NEG	NEG	NEG	NEG
652	Almere	5,00	M	12230	243	12918	17484	161	19129	768	4842	6566	9973	5088	-570	260	-566	487,00	POS	NEG	POS	POS	NEG	POS	NEG	POS	POS	POS	POS	NEG	NEG	NEG
653	Weert	4,00	M	19709	192	7693	3376	385	10860	1020	1530	-304	10057	218	-310	300	-342	397,00	POS	NEG	POS	POS	NEG	POS	NEG	POS	NEG	POS	NEG	NEG	NEG	NEG
654	Kampen	2,00	M	21549	1236	2761	23404	7	13437	5553	6632	-138	17540	4290	-198	927	-190	480,00	POS	POS	POS	POS	NEG	POS	POS	POS	NEG	POS	POS	NEG	NEG	NEG
655	Weert	4,00	F	14895	6567	304	16257	937	16316	4567	2748	-34	14932	3194	-45	276	-196	828,00	POS	POS	NEG	POS	POS	POS	POS	POS	NEG	POS	POS	NEG	NEG	NEG
656	Weert	5,00	F	10855	8600	21749	17806	212	10848	11235	820	23443	10392	-60	-190	71	-239	282,00	POS	POS	POS	POS	NEG	POS	POS	POS	POS	POS	NEG	NEG	NEG	NEG
657	Kampen	2,00	M	14064	455	7820	17056	1144	589	-192	7093	18627	5692	1681	-374	103	-425	549,00	POS	POS	POS	POS	POS	POS	NEG	POS	POS	POS	POS	NEG	NEG	NEG
658	Enschede	5,00	M	18643	3289	22981	6563	5524	14591	188	4755	-380	12859	2713	-419	127	-442	561,00	POS	POS	POS	POS	POS	POS	NEG	POS	NEG	POS	POS	NEG	NEG	NEG
659	Venlo	4,00	F	351	-579	6281	16365	12176	375	-184	-607	-580	9878	3992	-506	-108	-678	501,00	NEG	NEG	POS	POS	POS	POS	NEG	NEG	NEG	POS	POS	NEG	NEG	NEG
660	Deventer	4,00	F	23174	14	12845	11916	17346	757	21750	1255	-42	9298	1272	-338	171	-273	322,00	POS	NEG	POS	POS	POS	POS	POS	POS	NEG	POS	POS	NEG	NEG	NEG
661	Deventer	1,00	M	23072	231	1063	15970	13857	-200	279	-196	-134	288	-234	-263	363	-285	961,00	POS	NEG	POS	POS	POS	NEG	NEG	NEG	NEG	NEG	NEG	NEG	NEG	NEG
662	Purmerend	4,00	M	21903	9388	968	1849	577	22402	21856	5747	-599	7641	5887	-600	-60	-622	423,00	POS	POS	POS	POS	POS	POS	POS	POS	NEG	POS	POS	NEG	NEG	NEG
663	Amersfoort	5,00	F	11172	6992	977	18012	7667	19606	20673	897	125	15671	2892	-156	303	-257	370,00	POS	POS	POS	POS	POS	POS	POS	POS	NEG	POS	POS	NEG	NEG	NEG
664	Tilburg	4,00	F	14682	1363	3554	12457	5383	17156	12975	7679	-501	2405	-476	-590	620	16	478,00	POS	POS	POS	POS	POS	POS	POS	POS	NEG	POS	NEG	NEG	NEG	NEG
665	Tilburg	4,00	F	12903	23	5287	13522	-197	17083	5977	14026	-365	1836	1661	-381	184	-386	325,00	POS	NEG	POS	POS	NEG	POS	POS	POS	NEG	POS	POS	NEG	NEG	NEG
666	Velp	5,00	F	995	-265	20995	21150	18522	-48	644	8325	-35	11454	-130	-510	335	-474	384,00	POS	NEG	POS	POS	POS	NEG	NEG	POS	NEG	POS	NEG	NEG	NEG	NEG
667	Amersfoort	5,00	M	23236	314	3082	23296	1116	8981	1130	8198	-27	5944	270	-117	206	-140	614,00	POS	NEG	POS	POS	POS	POS	POS	POS	NEG	POS	NEG	NEG	NEG	NEG
668	Amersfoort	1,00	F	22531	4492	3575	13302	18748	12851	1254	215	3037	7805	5496	2079	3937	773	911,00	POS	POS	POS	POS	POS	POS	POS	NEG	POS	POS	POS	POS	POS	POS
669	Leiden	3,00	M	6774	12942	18533	16450	699	15615	19110	10962	-12	8944	549	88	51	-434	337,00	POS	POS	POS	POS	POS	POS	POS	POS	NEG	POS	POS	NEG	NEG	NEG
670	Leiden	4,00	F	18881	4911	13743	19521	13984	22519	4629	9323	-44	14188	672	-308	382	-250	344,00	POS	POS	POS	POS	POS	POS	POS	POS	NEG	POS	POS	NEG	NEG	NEG
671	Sittard	5,00	M	23392	-82	2083	164	20	12046	944	10977	212	7916	2846	-185	337	-198	404,00	POS	NEG	POS	NEG	NEG	POS	NEG	POS	NEG	POS	POS	NEG	NEG	NEG
672	Sittard	5,00	F	18739	3938	23070	10848	-109	8128	951	6326	-66	10271	2526	-91	383	-193	270,00	POS	POS	POS	POS	NEG	POS	NEG	POS	NEG	POS	POS	NEG	NEG	NEG
673	Sittard	4,00	M	16106	94	5647	7142	14028	19202	1002	-355	-343	451	756	-356	18	-354	308,00	POS	NEG	POS	POS	POS	POS	NEG	NEG	NEG	POS	POS	NEG	NEG	NEG
674	Utrecht	5,00	M	13247	7909	18510	14107	15180	7157	22617	284	-147	17567	1052	-153	473	-324	362,00	POS	POS	POS	POS	POS	POS	POS	NEG	NEG	POS	POS	NEG	NEG	NEG
675	Groningen	5,00	M	16868	5	2975	23360	264	8633	762	10012	-156	14100	5055	-168	573	-173	713,00	POS	NEG	POS	POS	NEG	POS	NEG	POS	NEG	POS	POS	NEG	NEG	NEG
676	Amsterdam	5,00	M	19672	23	8608	5351	361	13436	16343	5353	-339	5866	-314	-416	-56	-416	392,00	POS	NEG	POS	POS	NEG	POS	POS	POS	NEG	POS	NEG	NEG	NEG	NEG
677	Alkmaar	5,00	M	3284	10586	7322	9829	15131	12749	10833	10023	-434	-92	-389	-395	489	-506	465,00	POS	POS	POS	POS	POS	POS	POS	POS	NEG	NEG	NEG	NEG	NEG	NEG
678	Zwolle	4,00	F	897	2689	10692	9876	-289	13522	720	10425	-285	16316	-140	-375	170	-317	379,00	POS	POS	POS	POS	NEG	POS	NEG	POS	NEG	POS	NEG	NEG	NEG	NEG
679	Tilburg	5,00	M	1379	6689	17746	11733	114	-111	1782	12520	-294	11447	1863	-251	323	-314	461,00	POS	POS	POS	POS	NEG	NEG	POS	POS	NEG	POS	POS	NEG	NEG	NEG
680	Apeldoorn	2,00	M	19875	3303	1563	6622	14153	-348	684	-83	63	5764	917	-389	312	-442	415,00	POS	POS	POS	POS	POS	NEG	NEG	NEG	NEG	POS	POS	NEG	NEG	NEG
681	Apeldoorn	3,00	F	23455	-69	1789	6115	6567	22946	574	11105	-116	8935	716	-272	225	-326	606,00	POS	NEG	POS	POS	POS	POS	NEG	POS	NEG	POS	POS	NEG	NEG	NEG
682	Apeldoorn	4,00	M	4934	5499	2661	20216	19278	22495	22482	7312	102	20027	-375	-422	-171	-590	349,00	POS	POS	POS	POS	POS	POS	POS	POS	NEG	POS	NEG	NEG	NEG	NEG
683	Apeldoorn	5,00	M	12710	194	22896	16514	4326	13246	22434	14561	-404	12734	1166	-430	-131	-448	735,00	POS	NEG	POS	POS	POS	POS	POS	POS	NEG	POS	POS	NEG	NEG	NEG
684	Dordrecht	4,00	M	22376	8225	10060	2644	1793	12346	2160	551	-257	13582	946	-382	467	-422	400,00	POS	POS	POS	POS	POS	POS	POS	POS	NEG	POS	POS	NEG	NEG	NEG
685	Bergen op Zoom	5,00	M	2894	1662	208	22152	6224	22895	22593	15091	-497	3368	-489	-658	1368	-602	298,00	POS	POS	NEG	POS	POS	POS	POS	POS	NEG	POS	NEG	NEG	POS	NEG
686	Haarlem	3,00	M	16084	126	12569	18661	138	-77	-135	5223	-488	19395	2614	-535	149	-517	382,00	POS	NEG	POS	POS	NEG	NEG	NEG	POS	NEG	POS	POS	NEG	NEG	NEG
687	Zwolle	2,00	M	8223	961	11477	1438	-45	7152	7375	10505	-58	16672	1233	-226	419	-296	709,00	POS	POS	POS	POS	NEG	POS	POS	POS	NEG	POS	POS	NEG	NEG	NEG
688	Weert	3,00	F	23575	-7	16363	12621	617	12332	1759	10890	-211	13551	931	-265	308	-219	554,00	POS	NEG	POS	POS	POS	POS	POS	POS	NEG	POS	POS	NEG	NEG	NEG
689	Roermond	5,00	M	14279	-351	6624	5185	15517	11168	7797	5784	-422	2607	-52	-540	-10	-503	486,00	POS	NEG	POS	POS	POS	POS	POS	POS	NEG	POS	NEG	NEG	NEG	NEG
690	Haarlem	2,00	M	12819	8093	160	23246	113	5754	16044	-56	-160	17928	-1	-259	376	-270	524,00	POS	POS	NEG	POS	NEG	POS	POS	NEG	NEG	POS	NEG	NEG	NEG	NEG
691	Groningen	5,00	F	2407	970	18805	15092	115	-238	134	2	-145	18184	944	-252	809	-154	339,00	POS	POS	POS	POS	NEG	NEG	NEG	NEG	NEG	POS	POS	NEG	NEG	NEG
692	Delft	5,00	M	23185	6447	8779	18680	1749	-228	193	1038	23255	10021	8728	294	1074	-32	367,00	POS	POS	POS	POS	POS	NEG	NEG	POS	POS	POS	POS	NEG	POS	NEG
693	Alkmaar	2,00	M	22604	344	5609	3387	16422	20804	7960	8811	73	13966	587	-353	-71	-578	400,00	POS	NEG	POS	POS	POS	POS	POS	POS	NEG	POS	POS	NEG	NEG	NEG
694	Rotterdam-centrum	1,00	M	2641	6658	-105	7444	-94	29	599	-117	1408	12293	117	-196	637	-231	401,00	POS	POS	NEG	POS	NEG	NEG	NEG	NEG	POS	POS	NEG	NEG	NEG	NEG
695	Alkmaar	4,00	M	23185	122	253	15439	6784	7304	1295	11023	-214	1156	-30	-318	7474	-286	425,00	POS	NEG	NEG	POS	POS	POS	POS	POS	NEG	POS	NEG	NEG	POS	NEG
696	Groningen	5,00	F	22666	859	6999	17194	14410	17431	888	11463	-101	12853	568	-653	169	-575	355,00	POS	POS	POS	POS	POS	POS	NEG	POS	NEG	POS	POS	NEG	NEG	NEG
697	Nijmegen	1,00	F	22720	2442	15034	14283	1675	2419	4767	-170	-228	9623	7415	-63	211	-320	1316,00	POS	POS	POS	POS	POS	POS	POS	NEG	NEG	POS	POS	NEG	NEG	NEG
698	Hoorn	5,00	M	2874	5851	10686	13987	16540	1549	14719	5010	-112	11150	468	-464	129	-443	602,00	POS	POS	POS	POS	POS	POS	POS	POS	NEG	POS	POS	NEG	NEG	NEG
699	Hoorn	5,00	F	1628	31	358	8455	11289	4883	189	1565	1290	5886	-362	-533	-66	-512	480,00	POS	NEG	POS	POS	POS	POS	NEG	POS	POS	POS	NEG	NEG	NEG	NEG
700	Breda	1,00	M	23955	5699	18005	14889	3186	15401	14247	13402	-66	9643	-32	-88	375	-225	490,00	POS	POS	POS	POS	POS	POS	POS	POS	NEG	POS	NEG	NEG	NEG	NEG
701	Spijkenisse	5,00	F	15504	-58	15611	13474	-206	4712	20889	-60	-317	3254	999	-356	271	-309	687,00	POS	NEG	POS	POS	NEG	POS	POS	NEG	NEG	POS	POS	NEG	NEG	NEG
702	Venlo	5,00	F	10056	160	1535	23660	6012	1729	10538	-74	-228	3115	461	-277	560	-288	514,00	POS	NEG	POS	POS	POS	POS	POS	NEG	NEG	POS	POS	NEG	NEG	NEG
703	Apeldoorn	4,00	F	23216	-77	12221	9996	1953	3496	1316	384	-245	11709	7472	-298	658	-297	267,00	POS	NEG	POS	POS	POS	POS	POS	POS	NEG	POS	POS	NEG	NEG	NEG
704	Waalwijk	1,00	M	22664	1461	2567	1418	8880	6616	376	12991	-170	4886	-324	-474	-8	-481	875,00	POS	POS	POS	POS	POS	POS	NEG	POS	NEG	POS	NEG	NEG	NEG	NEG
705	Alkmaar	3,00	F	24331	4400	5012	22552	18172	18836	23927	6804	-10	8211	2606	-1	236	55	296,00	POS	POS	POS	POS	POS	POS	POS	POS	NEG	POS	POS	NEG	NEG	NEG
706	Utrecht	1,00	F	23552	3198	5710	7484	4860	11766	12291	10220	-31	8224	1694	-162	-1	-213	861,00	POS	POS	POS	POS	POS	POS	POS	POS	NEG	POS	POS	NEG	NEG	NEG
707	Den Haag	1,00	M	1214	10848	106	23394	486	8834	1773	7519	-85	5619	1792	-132	395	-140	670,00	POS	POS	NEG	POS	NEG	POS	POS	POS	NEG	POS	POS	NEG	NEG	NEG
708	Doetinchem	5,00	F	6854	10725	959	2495	2063	10192	17659	1316	-160	6300	478	-245	126	-198	407,00	POS	POS	POS	POS	POS	POS	POS	POS	NEG	POS	POS	NEG	NEG	NEG
709	Eindhoven	5,00	F	3178	9286	12039	11299	-204	17831	13648	6414	-74	4452	-88	-292	95	-174	181,00	POS	POS	POS	POS	NEG	POS	POS	POS	NEG	POS	NEG	NEG	NEG	NEG
710	Haarlem	5,00	F	18241	341	8022	7082	11737	9913	19046	11603	235	19031	1012	-181	30	84	368,00	POS	NEG	POS	POS	POS	POS	POS	POS	NEG	POS	POS	NEG	NEG	NEG
711	Haarlem	2,00	M	2444	7344	14193	19425	15600	404	11773	11508	1358	6010	1167	72	347	64	942,00	POS	POS	POS	POS	POS	POS	POS	POS	POS	POS	POS	NEG	NEG	NEG
712	Utrecht	5,00	M	708	11067	3196	6766	324	23246	24067	8427	-155	5279	40	-278	1038	-256	365,00	POS	POS	POS	POS	NEG	POS	POS	POS	NEG	POS	NEG	NEG	POS	NEG
713	Delft	1,00	M	23959	-139	-112	6822	5876	1593	148	8753	150	7063	269	-183	351	97	656,00	POS	NEG	NEG	POS	POS	POS	NEG	POS	NEG	POS	NEG	NEG	NEG	NEG
714	Amsterdam	5,00	F	21256	3063	7873	13646	21210	21092	23316	11867	7481	1588	-74	157	343	419	262,00	POS	POS	POS	POS	POS	POS	POS	POS	POS	POS	NEG	NEG	NEG	NEG
715	Amersfoort	3,00	M	843	1612	4392	8641	13329	3755	1596	5304	-514	6815	4405	-551	-165	-526	609,00	POS	POS	POS	POS	POS	POS	POS	POS	NEG	POS	POS	NEG	NEG	NEG
716	Amersfoort	3,00	F	17400	695	3257	8850	14331	21	843	5989	404	9277	2298	-450	-70	-404	623,00	POS	POS	POS	POS	POS	NEG	NEG	POS	NEG	POS	POS	NEG	NEG	NEG
717	Roosendaal	5,00	M	7797	-118	9646	12459	410	1903	1337	7841	-203	4027	245	-244	328	-225	270,00	POS	NEG	POS	POS	NEG	POS	POS	POS	NEG	POS	NEG	NEG	NEG	NEG
718	Roosendaal	3,00	M	15129	-165	13337	8994	10477	7842	5545	9112	-428	9591	3014	-458	70	-423	305,00	POS	NEG	POS	POS	POS	POS	POS	POS	NEG	POS	POS	NEG	NEG	NEG
719	Groningen	5,00	M	4057	8085	8619	7190	15732	22721	7143	1557	52	6574	-328	-358	95	-244	588,00	POS	POS	POS	POS	POS	POS	POS	POS	NEG	POS	NEG	NEG	NEG	NEG
720	Hoorn	4,00	M	8490	11487	4332	8039	14781	6323	1542	2624	-176	6840	1418	-187	-233	-392	430,00	POS	POS	POS	POS	POS	POS	POS	POS	NEG	POS	POS	NEG	NEG	NEG
721	Hoorn	2,00	M	3296	318	6513	14730	13471	17370	6019	8544	2504	13007	683	228	1382	651	490,00	POS	NEG	POS	POS	POS	POS	POS	POS	POS	POS	POS	NEG	POS	POS
722	Hoorn	3,00	M	22744	334	9347	3078	111	8049	516	4789	-220	6143	-323	-377	322	-322	589,00	POS	NEG	POS	POS	NEG	POS	NEG	POS	NEG	POS	NEG	NEG	NEG	NEG
723	Alkmaar	4,00	F	8796	8722	17668	5247	2306	4919	21245	10077	527	13272	2471	-166	124	-268	461,00	POS	POS	POS	POS	POS	POS	POS	POS	POS	POS	POS	NEG	NEG	NEG
724	Zaandam	3,00	F	670	7837	14857	20761	17216	14674	2379	151	747	13631	2002	-365	74	-335	677,00	POS	POS	POS	POS	POS	POS	POS	NEG	POS	POS	POS	NEG	NEG	NEG
725	Zaandam	4,00	F	12307	7694	3031	15482	14377	7226	8643	-264	-235	9672	387	-347	472	-331	416,00	POS	POS	POS	POS	POS	POS	POS	NEG	NEG	POS	POS	NEG	NEG	NEG
726	Utrecht	1,00	F	23734	4563	22513	3373	1428	17828	8113	12180	-387	7846	-69	-437	-160	-106	903,00	POS	POS	POS	POS	POS	POS	POS	POS	NEG	POS	NEG	NEG	NEG	NEG
727	Den Haag	4,00	F	1707	-474	8610	6138	7007	11660	1469	689	-124	3738	-381	-433	-10	-342	693,00	POS	NEG	POS	POS	POS	POS	POS	POS	NEG	POS	NEG	NEG	NEG	NEG
728	Gorinchem	3,00	M	23197	3036	22500	3166	16182	-7	312	9845	150	4666	2958	-159	9	-176	230,00	POS	POS	POS	POS	POS	NEG	NEG	POS	NEG	POS	POS	NEG	NEG	NEG
729	Leeuwarden	3,00	F	22016	8056	18243	3866	176	15958	19219	-20	500	14587	562	-110	206	-77	331,00	POS	POS	POS	POS	NEG	POS	POS	NEG	POS	POS	POS	NEG	NEG	NEG
730	Leeuwarden	3,00	F	23200	3686	2849	8075	5853	7070	16367	12500	-63	7265	181	-264	-121	-380	233,00	POS	POS	POS	POS	POS	POS	POS	POS	NEG	POS	NEG	NEG	NEG	NEG
731	Tilburg	3,00	M	9640	-79	13010	15464	379	7982	22843	9549	63	8977	327	-209	59	-190	275,00	POS	NEG	POS	POS	NEG	POS	POS	POS	NEG	POS	NEG	NEG	NEG	NEG
732	Gouda	1,00	F	16636	188	23787	11310	13578	4273	410	2631	1083	12128	1092	3	271	307	912,00	POS	NEG	POS	POS	POS	POS	NEG	POS	POS	POS	POS	NEG	NEG	NEG
733	Purmerend	5,00	F	19090	1767	2573	16285	2466	22598	22897	4573	-452	11584	2311	-480	295	-450	489,00	POS	POS	POS	POS	POS	POS	POS	POS	NEG	POS	POS	NEG	NEG	NEG
734	's Hertogenbosch	5,00	M	13268	10030	14009	21684	13531	23156	18824	11296	15638	9143	-179	-179	271	-288	196,00	POS	POS	POS	POS	POS	POS	POS	POS	POS	POS	NEG	NEG	NEG	NEG
735	's Hertogenbosch	5,00	F	3210	1925	14156	8727	12833	252	507	12283	46	13380	656	-244	394	-255	389,00	POS	POS	POS	POS	POS	NEG	NEG	POS	NEG	POS	POS	NEG	NEG	NEG
736	Gouda	4,00	F	22897	-199	22972	15498	18772	4309	23753	8862	300	6857	3078	-291	373	-355	379,00	POS	NEG	POS	POS	POS	POS	POS	POS	NEG	POS	POS	NEG	NEG	NEG
737	Delft	1,00	M	23895	1444	2333	14940	9653	8454	1814	13032	1430	9519	436	86	452	129	419,00	POS	POS	POS	POS	POS	POS	POS	POS	POS	POS	POS	NEG	NEG	NEG
738	Almelo	1,00	M	8341	2	-103	5516	4	7109	1011	12008	-131	3565	649	-39	314	342	1162,00	POS	NEG	NEG	POS	NEG	POS	NEG	POS	NEG	POS	POS	NEG	NEG	NEG
739	Almelo	3,00	F	19284	441	23144	13619	-83	12382	9397	9198	-66	7818	-104	-122	20	-176	393,00	POS	POS	POS	POS	NEG	POS	POS	POS	NEG	POS	NEG	NEG	NEG	NEG
740	Almelo	4,00	M	2819	-168	21756	5816	15271	1127	-82	-7	-250	6175	1147	-217	224	-268	670,00	POS	NEG	POS	POS	POS	POS	NEG	NEG	NEG	POS	POS	NEG	NEG	NEG
741	Almelo	4,00	M	7766	-156	19634	9751	16330	20941	22989	6997	-449	3074	1585	-479	-280	-459	251,00	POS	NEG	POS	POS	POS	POS	POS	POS	NEG	POS	POS	NEG	NEG	NEG
742	Almelo	2,00	F	19565	704	-205	3380	14323	18269	8485	11643	228	1450	70	-351	-35	-293	671,00	POS	POS	NEG	POS	POS	POS	POS	POS	NEG	POS	NEG	NEG	NEG	NEG
743	Emmen	4,00	F	3494	-244	4552	2110	2160	10913	2803	1400	24	4121	1702	-242	1488	-325	351,00	POS	NEG	POS	POS	POS	POS	POS	POS	NEG	POS	POS	NEG	POS	NEG
744	Almelo	3,00	F	9629	944	15086	1733	1833	-92	947	4655	-64	14748	2041	-205	294	-174	244,00	POS	POS	POS	POS	POS	NEG	NEG	POS	NEG	POS	POS	NEG	NEG	NEG
745	Emmen	4,00	M	20538	870	1987	13330	6635	7349	2215	10177	1013	7493	249	20	243	66	618,00	POS	POS	POS	POS	POS	POS	POS	POS	POS	POS	NEG	NEG	NEG	NEG
746	Emmen	4,00	M	7788	40	-30	4479	53	6450	582	11917	-49	3658	617	-23	290	451	325,00	POS	NEG	NEG	POS	NEG	POS	NEG	POS	NEG	POS	POS	NEG	NEG	POS
747	Emmen	2,00	F	23268	451	23253	14762	73	13363	11585	8661	12	8506	-35	-67	121	-101	770,00	POS	POS	POS	POS	NEG	POS	POS	POS	NEG	POS	NEG	NEG	NEG	NEG
748	Tiel	3,00	M	2789	-505	20131	5360	15473	865	-405	-380	-582	5992	930	-558	-74	-572	501,00	POS	NEG	POS	POS	POS	POS	NEG	NEG	NEG	POS	POS	NEG	NEG	NEG
749	Nijmegen	5,00	M	7040	-167	18518	8827	14943	18679	23265	6790	-368	2870	1669	-405	-139	-369	367,00	POS	NEG	POS	POS	POS	POS	POS	POS	NEG	POS	POS	NEG	NEG	NEG
750	Amsterdam	1,00	M	19343	914	64	3221	13657	16141	13860	12023	381	1661	111	-242	117	-162	431,00	POS	POS	NEG	POS	POS	POS	POS	POS	NEG	POS	NEG	NEG	NEG	NEG
751	Zwolle	3,00	F	3241	-208	3770	1885	1381	8642	2494	1233	-34	3715	1542	-228	1445	-323	400,00	POS	NEG	POS	POS	POS	POS	POS	POS	NEG	POS	POS	NEG	POS	NEG
752	Zwolle	3,00	F	13635	1105	16475	2527	1912	-112	1252	4741	-57	16275	2294	-237	455	-185	405,00	POS	POS	POS	POS	POS	NEG	POS	POS	NEG	POS	POS	NEG	NEG	NEG
753	Almelo	1,00	F	1884	1450	11505	14360	114	445	507	-101	8	18040	633	-115	431	-120	664,00	POS	POS	POS	POS	NEG	POS	NEG	NEG	NEG	POS	POS	NEG	NEG	NEG
754	Doetinchem	1,00	M	5813	-187	18567	9584	2507	19922	5155	13069	-62	9536	155	-203	85	-174	634,00	POS	NEG	POS	POS	POS	POS	POS	POS	NEG	POS	NEG	NEG	NEG	NEG
755	Utrecht	1,00	M	10695	14461	11886	4259	5842	1215	348	15944	2979	12557	29	1768	-146	-555	578,00	POS	POS	POS	POS	POS	POS	NEG	POS	POS	POS	NEG	POS	NEG	NEG
756	Utrecht	1,00	M	15130	102	5393	8022	185	-126	259	10963	-52	7127	260	-113	497	-320	617,00	POS	NEG	POS	POS	NEG	NEG	NEG	POS	NEG	POS	NEG	NEG	NEG	NEG
757	Bergen op Zoom	2,00	F	-73	4169	2062	3446	15603	21119	13811	553	12	4776	-340	-441	554	-430	453,00	NEG	POS	POS	POS	POS	POS	POS	POS	NEG	POS	NEG	NEG	NEG	NEG
758	Nijmegen	4,00	M	1583	-147	12359	16263	3315	20603	23073	1180	-188	540	-206	-220	240	-216	572,00	POS	NEG	POS	POS	POS	POS	POS	POS	NEG	POS	NEG	NEG	NEG	NEG
759	Eindhoven	4,00	F	23647	269	8692	13217	71	23084	16358	77	-105	18393	4704	-107	204	-116	237,00	POS	NEG	POS	POS	NEG	POS	POS	NEG	NEG	POS	POS	NEG	NEG	NEG
760	Zaandam	3,00	M	22414	4956	17250	17061	1593	2523	22411	1789	-114	16771	731	-221	746	250	411,00	POS	POS	POS	POS	POS	POS	POS	POS	NEG	POS	POS	NEG	NEG	NEG
761	Tilburg	3,00	F	23275	-32	5842	23386	12323	5559	10356	-210	-46	16806	3903	-239	470	-252	327,00	POS	NEG	POS	POS	POS	POS	POS	NEG	NEG	POS	POS	NEG	NEG	NEG
762	Roermond	1,00	F	17448	-317	12592	12889	7978	669	-436	1020	-232	13896	2948	-372	114	487	804,00	POS	NEG	POS	POS	POS	POS	NEG	POS	NEG	POS	POS	NEG	NEG	POS
763	Emmen	3,00	F	13990	96	7918	6198	16912	6948	2478	6745	546	9697	-233	-284	225	-363	605,00	POS	NEG	POS	POS	POS	POS	POS	POS	POS	POS	NEG	NEG	NEG	NEG
764	Hilversum	1,00	F	22902	2344	12879	1801	4710	729	1119	3792	66	12044	1107	-203	534	-204	675,00	POS	POS	POS	POS	POS	POS	POS	POS	NEG	POS	POS	NEG	NEG	NEG
765	Hilversum	3,00	M	5657	11351	19090	16025	13605	23201	22477	13854	72	19888	1462	3	387	-207	514,00	POS	POS	POS	POS	POS	POS	POS	POS	NEG	POS	POS	NEG	NEG	NEG
766	Eindhoven	4,00	M	6683	5355	23298	5092	11045	13011	9346	560	-249	5954	1012	-321	67	-286	299,00	POS	POS	POS	POS	POS	POS	POS	POS	NEG	POS	POS	NEG	NEG	NEG
767	Eindhoven	1,00	F	23912	9105	57	12483	2626	84	246	13357	24	16393	-121	-152	971	-185	756,00	POS	POS	NEG	POS	POS	NEG	NEG	POS	NEG	POS	NEG	NEG	NEG	NEG
768	Maastricht	4,00	M	12880	135	20149	5644	11136	5227	409	94	-171	8873	428	-252	635	-263	480,00	POS	NEG	POS	POS	POS	POS	NEG	NEG	NEG	POS	POS	NEG	NEG	NEG
769	Leiden	1,00	M	23269	497	9684	12433	565	15366	4652	8224	-158	4606	-160	-133	371	-172	518,00	POS	POS	POS	POS	POS	POS	POS	POS	NEG	POS	NEG	NEG	NEG	NEG
770	Delft	5,00	M	5644	2881	21987	2160	1093	21066	23831	7761	-99	15091	2638	-237	481	-203	359,00	POS	POS	POS	POS	POS	POS	POS	POS	NEG	POS	POS	NEG	NEG	NEG
771	Haarlem	5,00	F	17768	808	4606	11355	2	23513	24236	-146	-94	2963	-43	-193	267	-182	408,00	POS	POS	POS	POS	NEG	POS	POS	NEG	NEG	POS	NEG	NEG	NEG	NEG
772	Delft	1,00	M	10667	-253	336	676	1986	20773	8448	91	-219	13426	2042	-308	284	-280	430,00	POS	NEG	NEG	POS	POS	POS	POS	NEG	NEG	POS	POS	NEG	NEG	NEG
773	Den Haag	2,00	M	8107	2703	10875	1456	-17	3203	20031	7776	-165	6593	920	-141	567	-84	456,00	POS	POS	POS	POS	NEG	POS	POS	POS	NEG	POS	POS	NEG	NEG	NEG
774	Den Haag	3,00	F	23230	335	23355	23145	379	18734	3385	-23	-73	13410	2017	89	240	-127	335,00	POS	NEG	POS	POS	NEG	POS	POS	NEG	NEG	POS	POS	NEG	NEG	NEG
775	Nunspeet	5,00	F	1324	3569	6146	22876	1542	248	1229	-141	-20	3060	-176	-262	1412	-188	421,00	POS	POS	POS	POS	POS	NEG	POS	NEG	NEG	POS	NEG	NEG	POS	NEG
776	Nunspeet	1,00	M	23211	-22	5913	22993	8899	14912	1916	15754	907	3456	-291	-173	290	-156	1031,00	POS	NEG	POS	POS	POS	POS	POS	POS	POS	POS	NEG	NEG	NEG	NEG
777	Zwolle	5,00	F	450	8820	8382	6617	12186	297	502	-251	-89	15283	-143	-296	164	-210	281,00	POS	POS	POS	POS	POS	NEG	NEG	NEG	NEG	POS	NEG	NEG	NEG	NEG
778	Maastricht	1,00	F	10691	8476	21657	15118	9292	11593	21509	15925	-40	12655	4525	-261	3231	-324	764,00	POS	POS	POS	POS	POS	POS	POS	POS	NEG	POS	POS	NEG	POS	NEG
779	Maastricht	2,00	F	22720	59	5167	11247	3787	-31	2148	854	-58	9647	1400	-77	288	-176	655,00	POS	NEG	POS	POS	POS	NEG	POS	POS	NEG	POS	POS	NEG	NEG	NEG
780	Purmerend	4,00	F	5729	1651	22731	17908	1373	22470	11779	12368	2592	15114	2038	-215	387	-273	329,00	POS	POS	POS	POS	POS	POS	POS	POS	POS	POS	POS	NEG	NEG	NEG
781	Dokkum	1,00	M	17294	12	19781	20246	5507	207	748	10684	416	5765	360	-87	365	-49	601,00	POS	NEG	POS	POS	POS	NEG	NEG	POS	NEG	POS	POS	NEG	NEG	NEG
782	Groningen	2,00	M	23056	233	10515	22753	1650	18387	22554	2308	40	14127	29	-259	542	519	1027,00	POS	NEG	POS	POS	POS	POS	POS	POS	NEG	POS	NEG	NEG	NEG	POS
783	Nunspeet	4,00	F	23077	589	15306	12897	17730	13086	2502	-86	1907	5303	-381	-106	67	-20	506,00	POS	POS	POS	POS	POS	POS	POS	NEG	POS	POS	NEG	NEG	NEG	NEG
784	Nunspeet	4,00	F	2563	2919	23219	5992	17691	9662	22686	606	-79	7731	1229	-219	115	-243	519,00	POS	POS	POS	POS	POS	POS	POS	POS	NEG	POS	POS	NEG	NEG	NEG
785	Groningen	4,00	F	940	2171	292	7769	10421	4011	23704	7916	388	8810	-6	-294	539	-236	297,00	POS	POS	NEG	POS	POS	POS	POS	POS	NEG	POS	NEG	NEG	NEG	NEG
786	Groningen	2,00	M	23004	1955	725	10963	4569	1896	3401	6983	681	8560	1482	127	266	-18	579,00	POS	POS	POS	POS	POS	POS	POS	POS	POS	POS	POS	NEG	NEG	NEG
787	Haarlem	5,00	F	6742	9109	14248	23802	20782	9894	22824	10629	248	14614	1821	-162	369	-123	274,00	POS	POS	POS	POS	POS	POS	POS	POS	NEG	POS	POS	NEG	NEG	NEG
788	Heerlen	1,00	M	23784	1123	9036	3753	4039	15628	4277	5879	28	8947	240	-306	178	-263	1017,00	POS	POS	POS	POS	POS	POS	POS	POS	NEG	POS	NEG	NEG	NEG	NEG
789	Rotterdam Zuid	1,00	M	12810	218	23961	11786	3059	6	3223	13266	326	5767	8196	120	600	-97	701,00	POS	NEG	POS	POS	POS	NEG	POS	POS	NEG	POS	POS	NEG	NEG	NEG
790	Bergen op Zoom	3,00	M	23759	4352	2678	23213	19008	19925	6156	9099	4376	10237	2678	942	368	2677	218,00	POS	POS	POS	POS	POS	POS	POS	POS	POS	POS	POS	POS	NEG	POS
791	Amsterdam	4,00	M	12369	-155	7974	9759	15377	976	20883	4626	1239	14824	1665	-351	1384	-326	324,00	POS	NEG	POS	POS	POS	POS	POS	POS	POS	POS	POS	NEG	POS	NEG
792	Waalwijk	4,00	F	16248	-67	15376	4031	9720	264	538	13707	74	6406	1937	-88	237	-96	328,00	POS	NEG	POS	POS	POS	NEG	NEG	POS	NEG	POS	POS	NEG	NEG	NEG
793	Leiden	5,00	F	24119	1253	23355	24049	3991	7890	590	13604	363	16676	4272	50	427	705	223,00	POS	POS	POS	POS	POS	POS	NEG	POS	NEG	POS	POS	NEG	NEG	POS
794	Eindhoven	2,00	F	1459	7789	23652	14265	378	128	331	10617	-128	8118	6744	-204	424	-189	490,00	POS	POS	POS	POS	NEG	NEG	NEG	POS	NEG	POS	POS	NEG	NEG	NEG
795	Leiden	3,00	F	6917	1088	5716	5874	1931	13107	24180	2257	3336	14728	550	-345	554	-472	243,00	POS	POS	POS	POS	POS	POS	POS	POS	POS	POS	POS	NEG	NEG	NEG
796	Helmond	5,00	F	3156	2646	12991	16268	26	1621	1010	49	-82	13943	1940	-254	462	-163	426,00	POS	POS	POS	POS	NEG	POS	NEG	NEG	NEG	POS	POS	NEG	NEG	NEG
797	Baarn	2,00	M	22704	-73	14552	24175	1668	298	829	-192	-156	8945	1413	-235	669	-150	470,00	POS	NEG	POS	POS	POS	NEG	NEG	NEG	NEG	POS	POS	NEG	NEG	NEG
798	Amersfoort	2,00	M	5582	6315	225	7649	4671	3583	12407	5083	-66	7391	2248	-146	189	-155	521,00	POS	POS	NEG	POS	POS	POS	POS	POS	NEG	POS	POS	NEG	NEG	NEG
799	Hengelo	2,00	M	24202	2940	23038	5014	369	15363	5007	15275	29	8997	5103	-32	333	-109	485,00	POS	POS	POS	POS	NEG	POS	POS	POS	NEG	POS	POS	NEG	NEG	NEG
800	Nijmegen	2,00	M	23791	872	23155	20650	14802	3069	10043	10525	-118	15743	5339	-294	702	-286	502,00	POS	POS	POS	POS	POS	POS	POS	POS	NEG	POS	POS	NEG	NEG	NEG
801	Roosendaal	2,00	M	23269	7971	23787	11171	10236	10976	4210	13835	2894	10677	8	1977	615	-141	821,00	POS	POS	POS	POS	POS	POS	POS	POS	POS	POS	NEG	POS	NEG	NEG
802	Groningen	1,00	M	14713	-21	11729	11505	13976	1078	1252	7520	743	13653	1213	-297	605	-149	427,00	POS	NEG	POS	POS	POS	POS	POS	POS	POS	POS	POS	NEG	NEG	NEG
803	Amsterdam	1,00	M	11745	753	5185	7565	5472	-126	95	-188	-288	10274	7076	-293	154	-134	429,00	POS	POS	POS	POS	POS	NEG	NEG	NEG	NEG	POS	POS	NEG	NEG	NEG
804	Baarn	4,00	M	4967	952	11116	22145	1294	18112	3837	7866	-545	9459	435	-703	2586	-626	641,00	POS	POS	POS	POS	POS	POS	POS	POS	NEG	POS	POS	NEG	POS	NEG
805	Baarn	3,00	M	23207	1065	-35	15802	2756	15681	3727	713	-139	5420	1491	-200	458	-74	429,00	POS	POS	NEG	POS	POS	POS	POS	POS	NEG	POS	POS	NEG	NEG	NEG
806	Zwolle	2,00	F	22248	-282	23335	7478	4561	14649	1604	10874	-327	9811	-196	-353	171	-293	463,00	POS	NEG	POS	POS	POS	POS	POS	POS	NEG	POS	NEG	NEG	NEG	NEG
807	Helmond	3,00	F	22959	-398	5779	9098	9553	388	9605	8049	-208	9564	773	-259	275	-426	529,00	POS	NEG	POS	POS	POS	POS	POS	POS	NEG	POS	POS	NEG	NEG	NEG
808	Hengelo	4,00	F	24035	199	4697	17313	5274	3793	688	12891	537	19106	4839	-230	309	-306	419,00	POS	NEG	POS	POS	POS	POS	NEG	POS	POS	POS	POS	NEG	NEG	NEG
809	Utrecht	2,00	M	12307	6003	10209	23347	11823	14895	20567	6662	-203	9706	1490	-297	790	-267	829,00	POS	POS	POS	POS	POS	POS	POS	POS	NEG	POS	POS	NEG	NEG	NEG
810	Drachten	2,00	F	4490	-64	15579	12598	113	735	146	9321	-41	9652	1557	-486	197	-285	402,00	POS	NEG	POS	POS	NEG	POS	NEG	POS	NEG	POS	POS	NEG	NEG	NEG
811	Amsterdam	2,00	F	2057	2324	19027	11761	13744	-240	400	7421	-166	15909	130	-325	22	-315	634,00	POS	POS	POS	POS	POS	NEG	NEG	POS	NEG	POS	NEG	NEG	NEG	NEG
812	Haarlem	1,00	M	12927	5690	-346	16622	2161	14700	18945	2545	-345	14563	-400	-531	4	-456	373,00	POS	POS	NEG	POS	POS	POS	POS	POS	NEG	POS	NEG	NEG	NEG	NEG
813	Nijmegen	2,00	M	21184	1500	23472	8848	2696	23118	22938	13326	62	17832	1691	-34	641	74	687,00	POS	POS	POS	POS	POS	POS	POS	POS	NEG	POS	POS	NEG	NEG	NEG
814	Nijmegen	2,00	M	14561	-207	2945	8326	10215	8956	1518	10220	-371	5073	354	-461	-154	-450	557,00	POS	NEG	POS	POS	POS	POS	POS	POS	NEG	POS	NEG	NEG	NEG	NEG
815	Enschede	4,00	M	22371	1190	-138	9843	9719	3268	1201	10050	468	17100	312	-119	180	-198	368,00	POS	POS	NEG	POS	POS	POS	POS	POS	POS	POS	NEG	NEG	NEG	NEG
816	Zwolle	1,00	M	9474	641	4930	2401	6609	4605	481	13308	238	12032	807	-386	147	-325	660,00	POS	POS	POS	POS	POS	POS	NEG	POS	NEG	POS	POS	NEG	NEG	NEG
817	Zwolle	2,00	M	24031	368	20176	10997	12578	21074	7108	11444	-55	9061	608	-245	60	-287	578,00	POS	POS	POS	POS	POS	POS	POS	POS	NEG	POS	POS	NEG	NEG	NEG
818	Helmond	1,00	F	24284	3386	23593	23806	12861	12704	24416	16387	12	10381	5677	143	469	-143	575,00	POS	POS	POS	POS	POS	POS	POS	POS	NEG	POS	POS	NEG	NEG	NEG
819	Helmond	5,00	F	23309	11058	15169	12335	11922	953	548	13121	-116	14225	2958	-288	347	-303	529,00	POS	POS	POS	POS	POS	POS	NEG	POS	NEG	POS	POS	NEG	NEG	NEG
820	Leeuwarden	5,00	F	11668	-446	9681	485	4702	21276	680	1700	-324	12471	23	-695	-132	726	231,00	POS	NEG	POS	POS	POS	POS	NEG	POS	NEG	POS	NEG	NEG	NEG	POS
821	Zwolle	4,00	F	19412	2240	8525	16282	11514	2072	978	-362	-234	5260	-215	-444	464	-396	335,00	POS	POS	POS	POS	POS	POS	NEG	NEG	NEG	POS	NEG	NEG	NEG	NEG
822	Helmond	3,00	F	23009	1218	4673	14535	18265	12300	1082	-168	242	14166	3451	-170	407	-39	569,00	POS	POS	POS	POS	POS	POS	POS	NEG	NEG	POS	POS	NEG	NEG	NEG
823	Helmond	4,00	F	23835	5362	5399	23354	343	17777	1967	14907	724	12114	4061	191	407	-200	255,00	POS	POS	POS	POS	NEG	POS	POS	POS	POS	POS	POS	NEG	NEG	NEG
824	Helmond	3,00	M	10631	162	13904	15570	14850	21636	5292	13516	332	19659	232	-269	330	-173	390,00	POS	NEG	POS	POS	POS	POS	POS	POS	NEG	POS	NEG	NEG	NEG	NEG
825	Helmond	1,00	F	6119	1358	11294	23233	1240	-73	66	15449	2345	15622	1874	-247	1123	-297	791,00	POS	POS	POS	POS	POS	NEG	NEG	POS	POS	POS	POS	NEG	POS	NEG
826	Leeuwarden	2,00	F	22441	-251	4220	1947	-31	-26	188	-249	-156	13918	2104	-211	268	-322	354,00	POS	NEG	POS	POS	NEG	NEG	NEG	NEG	NEG	POS	POS	NEG	NEG	NEG
827	Zwolle	2,00	F	22972	3383	-139	23322	8034	-150	247	15669	194	13596	-15	-235	256	-217	277,00	POS	POS	NEG	POS	POS	NEG	NEG	POS	NEG	POS	NEG	NEG	NEG	NEG
828	Leiden	1,00	M	23222	31	2599	22851	14738	2425	828	14525	614	15653	395	-433	642	-437	424,00	POS	NEG	POS	POS	POS	POS	NEG	POS	POS	POS	POS	NEG	NEG	NEG
829	Enschede	5,00	F	23077	476	4889	10773	13774	13616	1942	12021	-412	9011	2266	-479	86	-408	380,00	POS	POS	POS	POS	POS	POS	POS	POS	NEG	POS	POS	NEG	NEG	NEG
830	Utrecht	3,00	F	8905	-62	3132	551	14374	349	154	748	603	13609	2311	-204	310	-148	287,00	POS	NEG	POS	POS	POS	POS	NEG	POS	POS	POS	POS	NEG	NEG	NEG
831	Amsterdam	2,00	M	18537	3047	16150	17206	10910	63	474	707	-44	15346	2055	-101	380	-3	384,00	POS	POS	POS	POS	POS	NEG	NEG	POS	NEG	POS	POS	NEG	NEG	NEG
832	Utrecht	2,00	M	23179	-419	8290	6188	564	3396	15588	-440	-407	19178	9651	-606	-18	-539	614,00	POS	NEG	POS	POS	POS	POS	POS	NEG	NEG	POS	POS	NEG	NEG	NEG
833	Enschede	4,00	F	22748	2193	22215	23289	1234	6911	2230	80	195	14199	1069	-225	1188	-182	565,00	POS	POS	POS	POS	POS	POS	POS	NEG	NEG	POS	POS	NEG	POS	NEG
834	Tilburg	4,00	M	18955	394	10825	13009	13153	19201	12606	13915	-125	16612	1454	-462	143	-7	326,00	POS	POS	POS	POS	POS	POS	POS	POS	NEG	POS	POS	NEG	NEG	NEG
835	Den Haag	1,00	M	8794	10406	9426	23259	13298	-104	894	8686	-169	14004	1114	-216	69	-246	525,00	POS	POS	POS	POS	POS	NEG	NEG	POS	NEG	POS	POS	NEG	NEG	NEG
836	Tilburg	4,00	M	21976	-192	9094	13791	2176	15613	22066	3666	-516	7415	716	-615	-286	-558	492,00	POS	NEG	POS	POS	POS	POS	POS	POS	NEG	POS	POS	NEG	NEG	NEG
837	Tilburg	5,00	F	23996	-51	1098	23078	501	21266	4988	1666	-24	9850	1665	-208	245	-177	394,00	POS	NEG	POS	POS	NEG	POS	POS	POS	NEG	POS	POS	NEG	NEG	NEG
838	Goes	3,00	M	23321	103	15761	6887	-108	830	-136	-152	-251	3884	770	-292	76	-322	306,00	POS	NEG	POS	POS	NEG	POS	NEG	NEG	NEG	POS	POS	NEG	NEG	NEG
839	Leiden	2,00	F	16566	7	8411	6092	485	22798	11210	716	-64	7098	2151	-56	672	-61	366,00	POS	NEG	POS	POS	NEG	POS	POS	POS	NEG	POS	POS	NEG	NEG	NEG
840	Haarlem	1,00	M	18062	-160	22574	14611	12621	1177	14747	12105	-94	10510	3679	-408	615	-369	756,00	POS	NEG	POS	POS	POS	POS	POS	POS	NEG	POS	POS	NEG	NEG	NEG
841	Groningen	2,00	F	13157	2957	8829	2245	6398	20435	5556	9381	-125	3568	494	-161	355	-211	374,00	POS	POS	POS	POS	POS	POS	POS	POS	NEG	POS	POS	NEG	NEG	NEG
842	Zwolle	1,00	M	23860	259	-23	2928	680	21406	13363	-252	-298	14869	2078	-331	505	-261	370,00	POS	NEG	NEG	POS	POS	POS	POS	NEG	NEG	POS	POS	NEG	NEG	NEG
843	Nijmegen	1,00	F	23068	1247	9533	6848	-402	8923	22431	12744	-27	9257	4705	-454	58	-179	375,00	POS	POS	POS	POS	NEG	POS	POS	POS	NEG	POS	POS	NEG	NEG	NEG
844	Zwolle	5,00	F	21122	80	7400	2506	8510	11025	1081	-431	17822	16054	601	-574	-82	-294	506,00	POS	NEG	POS	POS	POS	POS	POS	NEG	POS	POS	POS	NEG	NEG	NEG
845	Helmond	1,00	M	24138	828	3706	-27	1200	244	177	16628	845	9148	-87	110	798	-144	489,00	POS	POS	POS	NEG	POS	NEG	NEG	POS	POS	POS	NEG	NEG	NEG	NEG
846	Rotterdam-centrum	2,00	M	23416	872	18533	23546	367	20720	24623	9515	-246	9626	1939	-276	155	-256	463,00	POS	POS	POS	POS	NEG	POS	POS	POS	NEG	POS	POS	NEG	NEG	NEG
847	Velp	3,00	F	24169	1033	21757	7727	12712	22810	3431	5804	582	5219	2813	-346	518	-249	420,00	POS	POS	POS	POS	POS	POS	POS	POS	POS	POS	POS	NEG	NEG	NEG
848	Leeuwarden	4,00	M	23095	-93	-163	11096	2322	10066	2568	11368	-171	11475	1066	-207	300	-196	391,00	POS	NEG	NEG	POS	POS	POS	POS	POS	NEG	POS	POS	NEG	NEG	NEG
849	Zwolle	3,00	F	23229	-209	10243	5967	8486	17852	14440	1244	-10	2444	67	-468	583	-422	442,00	POS	NEG	POS	POS	POS	POS	POS	POS	NEG	POS	NEG	NEG	NEG	NEG
850	Deventer	4,00	F	16243	44	14248	1328	3751	9967	5697	-148	240	10061	-64	-275	287	-253	826,00	POS	NEG	POS	POS	POS	POS	POS	NEG	NEG	POS	NEG	NEG	NEG	NEG
851	Zwolle	2,00	F	23350	84	13934	6394	275	13699	405	-179	37	9173	1251	-206	505	-192	986,00	POS	NEG	POS	POS	NEG	POS	NEG	NEG	NEG	POS	POS	NEG	NEG	NEG
852	Ede	4,00	M	23272	257	12748	23808	728	7530	1174	15901	1021	12911	972	-46	1707	-60	279,00	POS	NEG	POS	POS	POS	POS	POS	POS	POS	POS	POS	NEG	POS	NEG
853	Eindhoven	4,00	F	15841	-65	1391	14184	31	3036	203	4252	-69	13281	221	-572	236	-280	436,00	POS	NEG	POS	POS	NEG	POS	NEG	POS	NEG	POS	NEG	NEG	NEG	NEG
854	Utrecht	2,00	F	23598	10133	21863	13177	-59	13732	2714	1195	-218	6559	1777	-232	591	-218	589,00	POS	POS	POS	POS	NEG	POS	POS	POS	NEG	POS	POS	NEG	NEG	NEG
855	Amsterdam	4,00	F	22640	6781	3960	9831	9195	13503	2766	-96	-235	8843	4257	-287	79	-280	681,00	POS	POS	POS	POS	POS	POS	POS	NEG	NEG	POS	POS	NEG	NEG	NEG
856	Amsterdam	4,00	M	23260	81	2919	5427	6124	12159	13304	1981	-257	7013	4470	-322	120	-290	478,00	POS	NEG	POS	POS	POS	POS	POS	POS	NEG	POS	POS	NEG	NEG	NEG
857	Haarlem	3,00	F	24170	4958	14420	23028	10570	13502	6957	9634	-237	5395	100	-290	459	-277	564,00	POS	POS	POS	POS	POS	POS	POS	POS	NEG	POS	NEG	NEG	NEG	NEG
858	Helmond	1,00	M	23710	1549	23733	15531	11617	16116	15591	-47	920	14302	3067	-93	716	-87	479,00	POS	POS	POS	POS	POS	POS	POS	NEG	POS	POS	POS	NEG	NEG	NEG
859	Rotterdam-centrum	5,00	F	23846	1133	9246	3132	11893	11581	4711	13882	1761	7872	5413	787	122	-306	428,00	POS	POS	POS	POS	POS	POS	POS	POS	POS	POS	POS	POS	NEG	NEG
860	Deventer	2,00	F	811	4851	-216	9152	12900	15482	3026	-29	-50	12822	-228	-193	217	-183	434,00	POS	POS	NEG	POS	POS	POS	POS	NEG	NEG	POS	NEG	NEG	NEG	NEG
861	Velp	2,00	M	23331	545	22786	20023	227	6526	22858	12434	-118	17138	-68	-244	254	-211	446,00	POS	POS	POS	POS	NEG	POS	POS	POS	NEG	POS	NEG	NEG	NEG	NEG
862	Amsterdam	1,00	M	22284	836	1384	23345	13415	1521	13503	126	-131	7755	365	-537	172	-615	551,00	POS	POS	POS	POS	POS	POS	POS	NEG	NEG	POS	POS	NEG	NEG	NEG
864	Rotterdam-centrum	1,00	M	23064	274	24007	21673	9225	218	177	-194	-79	18306	2642	-221	462	-234	564,00	POS	NEG	POS	POS	POS	NEG	NEG	NEG	NEG	POS	POS	NEG	NEG	NEG
865	Helmond	2,00	M	22060	88	287	9857	431	10330	16366	10617	-224	12145	4932	-237	397	-129	471,00	POS	NEG	NEG	POS	NEG	POS	POS	POS	NEG	POS	POS	NEG	NEG	NEG
866	Heerlen	3,00	F	23864	646	10315	18448	2363	22716	6572	-262	-328	14509	7922	-405	113	-170	266,00	POS	POS	POS	POS	POS	POS	POS	NEG	NEG	POS	POS	NEG	NEG	NEG
867	Rotterdam-centrum	1,00	M	21974	-63	11252	22494	13817	14495	23650	5123	-29	2261	-1	-230	145	-258	350,00	POS	NEG	POS	POS	POS	POS	POS	POS	NEG	POS	NEG	NEG	NEG	NEG
868	Haarlem	2,00	F	23707	435	-22	7214	393	17355	1059	280	-139	14977	4856	-242	747	-243	571,00	POS	POS	NEG	POS	NEG	POS	NEG	NEG	NEG	POS	POS	NEG	NEG	NEG
869	Groningen	1,00	M	12095	3424	12835	15703	4595	9802	11410	-113	70	10391	4876	-179	365	-189	440,00	POS	POS	POS	POS	POS	POS	POS	NEG	NEG	POS	POS	NEG	NEG	NEG
870	Den Haag	2,00	M	23296	-66	20796	23134	791	10132	2323	-201	185	12203	2535	-315	-2	-328	727,00	POS	NEG	POS	POS	POS	POS	POS	NEG	NEG	POS	POS	NEG	NEG	NEG
871	Utrecht	5,00	F	23120	1916	7731	22327	15818	15365	22570	488	1888	9875	1416	808	681	-241	546,00	POS	POS	POS	POS	POS	POS	POS	POS	POS	POS	POS	POS	NEG	NEG
872	Breda	5,00	F	3396	4142	-98	8189	12933	11694	22885	13556	983	13880	101	-238	1440	-244	177,00	POS	POS	NEG	POS	POS	POS	POS	POS	POS	POS	NEG	NEG	POS	NEG
873	Deventer	2,00	F	9412	13091	-117	3185	2080	12855	23262	11596	-112	11071	443	706	154	-219	833,00	POS	POS	NEG	POS	POS	POS	POS	POS	NEG	POS	POS	POS	NEG	NEG
874	Amsterdam	3,00	M	22903	1360	5695	17843	12313	9304	4442	12148	-201	4017	172	-275	95	-276	297,00	POS	POS	POS	POS	POS	POS	POS	POS	NEG	POS	NEG	NEG	NEG	NEG
875	Leeuwarden	1,00	F	14598	2213	6169	2261	5842	5319	10580	5772	1182	5418	469	-45	304	-95	664,00	POS	POS	POS	POS	POS	POS	POS	POS	POS	POS	POS	NEG	NEG	NEG
876	Zwolle	3,00	F	9634	3492	5433	1495	5539	5996	13799	4365	882	4622	883	-11	214	-52	557,00	POS	POS	POS	POS	POS	POS	POS	POS	POS	POS	POS	NEG	NEG	NEG
877	Utrecht	2,00	F	22810	927	6540	17060	11786	-16	1583	4993	274	13720	210	-236	173	5	551,00	POS	POS	POS	POS	POS	NEG	POS	POS	NEG	POS	NEG	NEG	NEG	NEG
878	Drachten	5,00	F	23373	360	2823	17899	4009	11690	17359	2441	-193	3662	2310	-226	425	-146	455,00	POS	POS	POS	POS	POS	POS	POS	POS	NEG	POS	POS	NEG	NEG	NEG
879	Leiden	4,00	F	22143	-40	23015	20882	10381	15594	8239	7688	-66	11547	150	-137	127	19	429,00	POS	NEG	POS	POS	POS	POS	POS	POS	NEG	POS	NEG	NEG	NEG	NEG
880	Woerden	3,00	M	22486	-120	12361	394	10123	1138	15038	-39	-137	13402	3661	-245	455	-216	398,00	POS	NEG	POS	NEG	POS	POS	POS	NEG	NEG	POS	POS	NEG	NEG	NEG
881	Utrecht	2,00	M	6155	11039	24221	12247	11061	3111	348	12818	0	5744	537	-115	477	288	586,00	POS	POS	POS	POS	POS	POS	NEG	POS	NEG	POS	POS	NEG	NEG	NEG
882	Groningen	1,00	M	23209	340	11458	10646	12738	1860	9834	8212	20	2936	95	-174	82	-165	758,00	POS	NEG	POS	POS	POS	POS	POS	POS	NEG	POS	NEG	NEG	NEG	NEG
883	Rotterdam-centrum	4,00	M	3129	5885	11967	13780	260	17766	843	-48	-11	17403	2232	-83	182	-99	641,00	POS	POS	POS	POS	NEG	POS	NEG	NEG	NEG	POS	POS	NEG	NEG	NEG
884	Utrecht	2,00	F	11974	8752	3902	19498	7978	12115	4435	89	94	7386	534	380	326	-139	383,00	POS	POS	POS	POS	POS	POS	POS	NEG	NEG	POS	POS	POS	NEG	NEG
885	Goes	1,00	M	23236	582	23572	16383	4515	23919	12006	13301	-47	12354	1602	-135	283	-149	680,00	POS	POS	POS	POS	POS	POS	POS	POS	NEG	POS	POS	NEG	NEG	NEG
886	Groningen	1,00	M	3976	3950	11038	13724	2397	16533	4573	-6	-350	6172	700	-394	80	-373	754,00	POS	POS	POS	POS	POS	POS	POS	NEG	NEG	POS	POS	NEG	NEG	NEG
887	Groningen	2,00	M	20000	233	5669	4072	9080	12682	172	-128	268	2655	262	-94	478	-87	572,00	POS	NEG	POS	POS	POS	POS	NEG	NEG	NEG	POS	NEG	NEG	NEG	NEG
888	Velp	3,00	M	14303	2394	1652	10147	539	467	3808	9689	3336	10686	2089	-339	-263	-315	309,00	POS	POS	POS	POS	POS	POS	POS	POS	POS	POS	POS	NEG	NEG	NEG
889	Woerden	5,00	F	23629	249	9073	2453	1679	18519	3770	569	-90	7995	2417	-115	606	-113	553,00	POS	NEG	POS	POS	POS	POS	POS	POS	NEG	POS	POS	NEG	NEG	NEG
890	Leiden	1,00	F	24767	287	214	18948	7452	7921	17672	271	141	4081	153	-72	380	-31	474,00	POS	NEG	NEG	POS	POS	POS	POS	NEG	NEG	POS	NEG	NEG	NEG	NEG
891	Enschede	1,00	M	24426	1314	18066	23877	1157	221	552	14632	1013	5406	495	162	411	40	260,00	POS	POS	POS	POS	POS	NEG	NEG	POS	POS	POS	POS	NEG	NEG	NEG
892	's Hertogenbosch	4,00	M	11245	150	2462	9092	12186	15669	761	638	334	5425	1917	-159	225	-145	417,00	POS	NEG	POS	POS	POS	POS	NEG	POS	NEG	POS	POS	NEG	NEG	NEG
893	's Hertogenbosch	2,00	M	20188	198	7728	1337	10102	6334	8151	66	139	8502	464	-29	321	19	414,00	POS	NEG	POS	POS	POS	POS	POS	NEG	NEG	POS	POS	NEG	NEG	NEG
894	Enschede	4,00	F	5161	-362	9252	-218	7450	-10	-241	10145	-62	9335	1803	-384	-55	-278	713,00	POS	NEG	POS	NEG	POS	NEG	NEG	POS	NEG	POS	POS	NEG	NEG	NEG
895	Amsterdam	3,00	F	23280	206	7250	9776	11142	20625	22225	1748	21723	13582	2387	-108	791	47	190,00	POS	NEG	POS	POS	POS	POS	POS	POS	POS	POS	POS	NEG	NEG	NEG
896	Zwolle	4,00	F	12169	1900	1923	5374	6686	18178	5549	8883	-508	7385	-84	-504	-114	-525	437,00	POS	POS	POS	POS	POS	POS	POS	POS	NEG	POS	NEG	NEG	NEG	NEG
897	Utrecht	2,00	F	7002	448	20614	9374	512	658	-63	11456	763	15501	163	66	326	-266	484,00	POS	POS	POS	POS	POS	POS	NEG	POS	POS	POS	NEG	NEG	NEG	NEG
898	Leiden	3,00	M	24543	1202	3173	15027	11648	14864	1253	12239	444	11320	4400	297	316	212	246,00	POS	POS	POS	POS	POS	POS	POS	POS	NEG	POS	POS	NEG	NEG	NEG
899	Deventer	4,00	F	20947	-384	12507	15939	477	12271	14411	-168	-415	4849	374	-389	79	-525	588,00	POS	NEG	POS	POS	NEG	POS	POS	NEG	NEG	POS	POS	NEG	NEG	NEG
900	Leiden	2,00	M	24074	991	19899	2656	12464	-85	741	10471	19345	5152	-53	30	500	92	492,00	POS	POS	POS	POS	POS	NEG	NEG	POS	POS	POS	NEG	NEG	NEG	NEG
901	Dordrecht	3,00	M	10595	5382	17964	14146	10089	12312	6554	8748	288	10275	1317	-58	518	-103	254,00	POS	POS	POS	POS	POS	POS	POS	POS	NEG	POS	POS	NEG	NEG	NEG
902	Eindhoven	2,00	F	3300	2510	11956	18196	10869	11211	1186	9648	73	7126	62	-128	367	-124	436,00	POS	POS	POS	POS	POS	POS	POS	POS	NEG	POS	NEG	NEG	NEG	NEG
903	Roosendaal	3,00	F	192	5181	6277	3040	6762	-127	-182	43	-129	10579	1758	-206	-65	11	254,00	NEG	POS	POS	POS	POS	NEG	NEG	NEG	NEG	POS	POS	NEG	NEG	NEG
904	Utrecht	4,00	F	2490	2815	14201	3731	2355	-180	300	5932	-257	5446	2517	-315	184	-170	323,00	POS	POS	POS	POS	POS	NEG	NEG	POS	NEG	POS	POS	NEG	NEG	NEG
905	Enschede	3,00	M	24509	2666	8769	11488	731	20233	14061	10677	19551	14085	5608	-228	767	-247	394,00	POS	POS	POS	POS	POS	POS	POS	POS	POS	POS	POS	NEG	NEG	NEG
906	Zwolle	5,00	F	23272	621	4235	186	510	15804	19520	1465	-105	12903	1553	-127	217	-134	342,00	POS	POS	POS	NEG	POS	POS	POS	POS	NEG	POS	POS	NEG	NEG	NEG
907	Waalwijk	5,00	F	5385	10096	12989	16176	10789	4033	22110	4578	-137	9388	-217	-254	232	1392	369,00	POS	POS	POS	POS	POS	POS	POS	POS	NEG	POS	NEG	NEG	NEG	POS
908	Maastricht	2,00	M	23825	729	18639	3139	1122	14319	1459	6751	-34	4472	2702	-154	104	-162	763,00	POS	POS	POS	POS	POS	POS	POS	POS	NEG	POS	POS	NEG	NEG	NEG
909	Velp	2,00	F	23916	266	4980	7645	8316	1703	11037	10474	-197	4910	169	-181	176	-213	690,00	POS	NEG	POS	POS	POS	POS	POS	POS	NEG	POS	NEG	NEG	NEG	NEG
910	Nijmegen	2,00	M	12181	-246	5139	5387	-56	-2	-157	7278	-289	13991	6259	-512	-154	-284	777,00	POS	NEG	POS	POS	NEG	NEG	NEG	POS	NEG	POS	POS	NEG	NEG	NEG
911	Groningen	4,00	F	8891	3511	2699	6998	5688	10721	1068	10874	-302	7711	561	-264	-167	-348	509,00	POS	POS	POS	POS	POS	POS	NEG	POS	NEG	POS	POS	NEG	NEG	NEG
912	Heerlen	4,00	F	487	586	9233	3790	5018	8678	9262	-68	-44	6726	2681	-211	172	-206	440,00	POS	POS	POS	POS	POS	POS	POS	NEG	NEG	POS	POS	NEG	NEG	NEG
913	Waalwijk	4,00	M	23604	-32	22757	20557	3684	22113	21126	6884	24	15287	2355	-118	462	-132	270,00	POS	NEG	POS	POS	POS	POS	POS	POS	NEG	POS	POS	NEG	NEG	NEG
914	Heerlen	3,00	F	19901	4680	23348	5373	6347	-20	62	10718	-1	15335	82	-229	183	-197	521,00	POS	POS	POS	POS	POS	NEG	NEG	POS	NEG	POS	NEG	NEG	NEG	NEG
915	Amersfoort	3,00	M	24315	840	23305	16194	8158	132	190	840	-116	14672	2052	-134	101	-152	623,00	POS	POS	POS	POS	POS	NEG	NEG	POS	NEG	POS	POS	NEG	NEG	NEG
916	Helmond	3,00	F	23417	336	8267	23030	10484	11877	1247	-13	-333	5805	3695	-484	-140	-449	269,00	POS	NEG	POS	POS	POS	POS	POS	NEG	NEG	POS	POS	NEG	NEG	NEG
917	Leeuwarden	4,00	F	22672	-136	24498	14283	625	17424	3805	12238	-236	963	-241	-266	488	-294	579,00	POS	NEG	POS	POS	POS	POS	POS	POS	NEG	POS	NEG	NEG	NEG	NEG
918	Nijmegen	1,00	M	23645	4804	22336	19703	581	173	338	8775	-147	9796	-114	-246	483	-266	490,00	POS	POS	POS	POS	POS	NEG	NEG	POS	NEG	POS	NEG	NEG	NEG	NEG
919	Amsterdam	4,00	F	8259	428	-265	9971	9950	10371	1605	583	-13	11926	-164	-230	-15	-153	892,00	POS	POS	NEG	POS	POS	POS	POS	POS	NEG	POS	NEG	NEG	NEG	NEG
920	Gouda	1,00	M	23007	-9	15201	3834	363	501	416	-119	18	14164	1042	-159	266	-126	815,00	POS	NEG	POS	POS	NEG	POS	NEG	NEG	NEG	POS	POS	NEG	NEG	NEG
921	Leiden	3,00	F	23063	920	22269	23857	1442	1031	4643	8916	675	15061	-78	-27	239	-36	720,00	POS	POS	POS	POS	POS	POS	POS	POS	POS	POS	NEG	NEG	NEG	NEG
922	Hengelo	2,00	M	24103	436	17059	17849	314	5910	20060	9561	-18	16204	850	-159	353	-115	240,00	POS	POS	POS	POS	NEG	POS	POS	POS	NEG	POS	POS	NEG	NEG	NEG
923	Hengelo	1,00	F	23447	-128	17502	5190	9748	-45	953	10607	18	11365	-67	-268	143	-230	356,00	POS	NEG	POS	POS	POS	NEG	NEG	POS	NEG	POS	NEG	NEG	NEG	NEG
924	Amersfoort	4,00	M	23214	384	23914	19720	7330	2360	16499	1544	-3	14311	1895	-230	67	-139	618,00	POS	POS	POS	POS	POS	POS	POS	POS	NEG	POS	POS	NEG	NEG	NEG
925	Amersfoort	2,00	M	8953	-163	8445	20020	513	9724	780	-110	421	177	-144	-379	429	-138	623,00	POS	NEG	POS	POS	POS	POS	NEG	NEG	NEG	NEG	NEG	NEG	NEG	NEG
926	Drachten	3,00	F	22839	382	6476	18012	9792	-55	272	8924	24	5967	1525	-118	274	-80	402,00	POS	POS	POS	POS	POS	NEG	NEG	POS	NEG	POS	POS	NEG	NEG	NEG
927	Rotterdam-centrum	1,00	M	355	333	8463	13921	-88	-165	539	909	-147	10802	2302	-214	873	-205	330,00	NEG	NEG	POS	POS	NEG	NEG	NEG	POS	NEG	POS	POS	NEG	NEG	NEG
928	Rotterdam-centrum	1,00	M	1073	3142	23042	5321	4858	12135	10434	4877	12	13448	2929	-167	391	779	580,00	POS	POS	POS	POS	POS	POS	POS	POS	NEG	POS	POS	NEG	NEG	POS
929	Woerden	1,00	M	23226	1500	24140	23769	10983	1593	217	8622	-51	6945	6872	-127	122	-235	585,00	POS	POS	POS	POS	POS	POS	NEG	POS	NEG	POS	POS	NEG	NEG	NEG
930	Woerden	5,00	F	640	-93	12	2165	518	11947	23783	-22	-98	6712	2364	-123	465	-110	810,00	POS	NEG	NEG	POS	POS	POS	POS	NEG	NEG	POS	POS	NEG	NEG	NEG
931	Drachten	3,00	F	22801	-214	-204	21868	8311	15804	6017	3127	229	5823	3479	-241	196	-178	398,00	POS	NEG	NEG	POS	POS	POS	POS	POS	NEG	POS	POS	NEG	NEG	NEG
932	's Hertogenbosch	4,00	F	17314	3620	14551	7228	612	209	401	10709	-217	10780	140	1069	106	-319	363,00	POS	POS	POS	POS	POS	NEG	NEG	POS	NEG	POS	NEG	POS	NEG	NEG
933	Rotterdam-centrum	4,00	M	22667	155	336	11696	7010	-117	153	7030	-133	9419	-99	-186	78	-232	362,00	POS	NEG	NEG	POS	POS	NEG	NEG	POS	NEG	POS	NEG	NEG	NEG	NEG
934	Drachten	4,00	M	7920	657	13062	9811	7845	604	635	1565	5762	16123	7282	-379	1060	-306	467,00	POS	POS	POS	POS	POS	POS	NEG	POS	POS	POS	POS	NEG	POS	NEG
935	Tilburg	4,00	F	23638	1175	14326	9083	5391	13904	11189	9188	-100	10419	1741	-224	312	-245	429,00	POS	POS	POS	POS	POS	POS	POS	POS	NEG	POS	POS	NEG	NEG	NEG
936	Amsterdam	2,00	M	23059	4330	24009	5461	10731	22329	10557	9230	605	5810	2467	-181	221	-159	521,00	POS	POS	POS	POS	POS	POS	POS	POS	POS	POS	POS	NEG	NEG	NEG
937	Nijmegen	1,00	F	2652	7557	14032	11734	6157	20814	3778	9265	-130	12493	-87	-444	102	-403	262,00	POS	POS	POS	POS	POS	POS	POS	POS	NEG	POS	NEG	NEG	NEG	NEG
938	Roosendaal	4,00	F	23599	-64	22877	4168	7128	235	339	1925	-138	12274	157	-244	438	-241	608,00	POS	NEG	POS	POS	POS	NEG	NEG	POS	NEG	POS	NEG	NEG	NEG	NEG
939	Leiden	1,00	F	23591	-355	23029	19264	11768	18992	2893	200	308	13620	844	-296	93	-159	327,00	POS	NEG	POS	POS	POS	POS	POS	NEG	NEG	POS	POS	NEG	NEG	NEG
940	Leiden	1,00	F	23564	5016	23472	20163	3817	1733	13833	80	108	11017	2186	-220	399	-70	632,00	POS	POS	POS	POS	POS	POS	POS	NEG	NEG	POS	POS	NEG	NEG	NEG
941	Rotterdam-centrum	3,00	F	21273	-493	4561	21959	2836	8351	21129	13446	-624	9803	975	-711	-247	-712	236,00	POS	NEG	POS	POS	POS	POS	POS	POS	NEG	POS	POS	NEG	NEG	NEG
942	Nijmegen	1,00	M	22243	1220	4205	4547	4929	13307	1776	9254	-69	9430	-112	-98	180	-106	575,00	POS	POS	POS	POS	POS	POS	POS	POS	NEG	POS	NEG	NEG	NEG	NEG
943	Helmond	2,00	M	355	-67	8832	1734	4141	38	50	4603	-87	741	-95	-104	85	-101	378,00	NEG	NEG	POS	POS	POS	NEG	NEG	POS	NEG	POS	NEG	NEG	NEG	NEG
944	Amersfoort	4,00	M	15877	-377	592	18598	-148	22742	22741	-118	-298	11253	-158	-560	-174	-555	315,00	POS	NEG	POS	POS	NEG	POS	POS	NEG	NEG	POS	NEG	NEG	NEG	NEG
945	Zwolle	2,00	M	22940	540	23072	9909	12957	124	777	14401	479	15596	1521	-263	63	-281	686,00	POS	POS	POS	POS	POS	NEG	NEG	POS	POS	POS	POS	NEG	NEG	NEG
946	Leiden	1,00	M	6655	6804	16004	20554	-360	5349	12947	13148	58	13866	16	-566	-237	-552	500,00	POS	POS	POS	POS	NEG	POS	POS	POS	NEG	POS	NEG	NEG	NEG	NEG
947	Nijmegen	3,00	M	22519	9323	23593	22309	438	17423	2991	11813	-225	12032	338	-271	151	-281	352,00	POS	POS	POS	POS	NEG	POS	POS	POS	NEG	POS	NEG	NEG	NEG	NEG
948	Roosendaal	2,00	F	8353	10815	23584	5430	2535	14217	18027	10544	-163	11631	88	-294	-9	-279	536,00	POS	POS	POS	POS	POS	POS	POS	POS	NEG	POS	NEG	NEG	NEG	NEG
949	Rotterdam-centrum	5,00	M	23511	-17	12520	4328	9515	4856	22854	-141	-137	13046	1393	-187	509	-222	537,00	POS	NEG	POS	POS	POS	POS	POS	NEG	NEG	POS	POS	NEG	NEG	NEG
950	Amsterdam	3,00	M	-359	6024	488	18697	50	7682	1196	2788	-556	10886	820	-560	239	-538	608,00	NEG	POS	POS	POS	NEG	POS	POS	POS	NEG	POS	POS	NEG	NEG	NEG
951	Leiden	3,00	M	21257	-382	9167	4007	4569	15169	22538	11265	-353	17602	-369	-391	-187	-247	564,00	POS	NEG	POS	POS	POS	POS	POS	POS	NEG	POS	NEG	NEG	NEG	NEG
952	Tilburg	3,00	M	23811	10115	6283	7472	4094	435	3769	12242	202	14711	1904	-391	549	-359	262,00	POS	POS	POS	POS	POS	POS	POS	POS	NEG	POS	POS	NEG	NEG	NEG
953	Leeuwarden	3,00	F	19727	1010	23355	23321	10124	2878	281	88	52	11893	2336	-131	328	-80	369,00	POS	POS	POS	POS	POS	POS	NEG	NEG	NEG	POS	POS	NEG	NEG	NEG
954	Leiden	4,00	F	24238	497	22951	11629	11097	1421	1819	13027	801	6946	242	-127	-60	1279	748,00	POS	POS	POS	POS	POS	POS	POS	POS	POS	POS	NEG	NEG	NEG	POS
955	Helmond	5,00	F	22402	4696	115	22869	10354	4059	2424	14993	2174	13717	3224	1007	1012	-52	596,00	POS	POS	NEG	POS	POS	POS	POS	POS	POS	POS	POS	POS	POS	NEG
956	Leiden	3,00	M	23517	-85	23397	16543	12107	9948	23625	1400	319	16538	1662	-625	-370	-662	296,00	POS	NEG	POS	POS	POS	POS	POS	POS	NEG	POS	POS	NEG	NEG	NEG
957	Den Haag	2,00	M	17475	-5	8063	19060	556	13976	1846	12804	-86	15416	6800	-235	577	-285	508,00	POS	NEG	POS	POS	POS	POS	POS	POS	NEG	POS	POS	NEG	NEG	NEG
958	Gouda	5,00	M	22564	996	16898	22874	438	21174	9978	11163	-331	15696	-270	-392	182	644	441,00	POS	POS	POS	POS	NEG	POS	POS	POS	NEG	POS	NEG	NEG	NEG	POS
959	Nijmegen	1,00	F	13901	6956	12835	13291	12965	17418	3840	12037	378	3678	190	-303	259	-574	485,00	POS	POS	POS	POS	POS	POS	POS	POS	NEG	POS	NEG	NEG	NEG	NEG
960	Zwolle	4,00	M	12716	-129	-98	2460	12026	943	488	-158	180	19642	4661	-140	655	501	599,00	POS	NEG	NEG	POS	POS	POS	NEG	NEG	NEG	POS	POS	NEG	NEG	POS
961	Zwolle	3,00	M	23669	9592	7720	22601	8747	16202	21358	13556	992	7214	5682	161	35	-273	451,00	POS	POS	POS	POS	POS	POS	POS	POS	POS	POS	POS	NEG	NEG	NEG
962	Houten	5,00	F	6354	5874	13164	22969	4385	1880	1356	501	-147	17298	3476	-477	751	-451	769,00	POS	POS	POS	POS	POS	POS	POS	POS	NEG	POS	POS	NEG	NEG	NEG
963	Houten	3,00	F	9233	8422	18354	14694	2617	23211	22787	35	-230	12227	29	-270	75	-304	450,00	POS	POS	POS	POS	POS	POS	POS	NEG	NEG	POS	NEG	NEG	NEG	NEG
964	Purmerend	3,00	F	23912	642	13519	16750	793	6655	23566	13244	132	13539	2949	-297	257	-287	298,00	POS	POS	POS	POS	POS	POS	POS	POS	NEG	POS	POS	NEG	NEG	NEG
965	Utrecht	1,00	F	17615	-26	15768	22918	13948	1195	630	11115	2893	15507	-7	58	386	-237	381,00	POS	NEG	POS	POS	POS	POS	NEG	POS	POS	POS	NEG	NEG	NEG	NEG
966	Delft	2,00	M	5720	3628	11136	6975	-375	11509	3674	-382	-252	8574	6824	-468	210	-560	481,00	POS	POS	POS	POS	NEG	POS	POS	NEG	NEG	POS	POS	NEG	NEG	NEG
967	Dordrecht	3,00	F	10000	3336	5658	19992	2232	1722	369	904	-252	5989	2211	-376	132	-385	220,00	POS	POS	POS	POS	POS	POS	NEG	POS	NEG	POS	POS	NEG	NEG	NEG
968	Breda	3,00	M	23894	337	23195	20935	1230	4649	18924	11694	26	11927	191	-149	748	-93	659,00	POS	NEG	POS	POS	POS	POS	POS	POS	NEG	POS	NEG	NEG	NEG	NEG
969	Houten	4,00	M	23751	6611	6907	12313	9396	143	-9	7149	-61	11301	475	-140	506	4133	329,00	POS	POS	POS	POS	POS	NEG	NEG	POS	NEG	POS	POS	NEG	NEG	POS
970	Nijkerk	2,00	M	21131	-150	13768	12060	2794	926	591	13618	-78	12048	1185	15	833	-199	370,00	POS	NEG	POS	POS	POS	POS	NEG	POS	NEG	POS	POS	NEG	NEG	NEG
971	Houten	2,00	F	969	334	1513	559	14504	14916	4800	840	760	18442	450	-11	667	79	446,00	POS	NEG	POS	POS	POS	POS	POS	POS	POS	POS	POS	NEG	NEG	NEG
972	Houten	2,00	F	24343	580	5907	14560	5790	12463	917	-46	23030	5332	-28	-45	390	-67	735,00	POS	POS	POS	POS	POS	POS	NEG	NEG	POS	POS	NEG	NEG	NEG	NEG
973	Houten	1,00	F	21355	174	5882	3875	10558	1062	282	15109	981	5962	-115	-72	353	77	310,00	POS	NEG	POS	POS	POS	POS	NEG	POS	POS	POS	NEG	NEG	NEG	NEG
974	Houten	2,00	F	16871	23	2103	6431	11264	6666	3432	11506	-137	5587	-109	-272	28	-279	657,00	POS	NEG	POS	POS	POS	POS	POS	POS	NEG	POS	NEG	NEG	NEG	NEG
975	Houten	4,00	F	3021	-24	2430	15741	3224	22863	3799	5280	-120	6012	2550	-565	-84	1014	202,00	POS	NEG	POS	POS	POS	POS	POS	POS	NEG	POS	POS	NEG	NEG	POS
976	Nijkerk	1,00	F	23350	7214	1749	2203	-120	9995	87	12739	-102	11112	353	-168	422	-178	284,00	POS	POS	POS	POS	NEG	POS	NEG	POS	NEG	POS	NEG	NEG	NEG	NEG
977	Alkmaar	3,00	F	9488	1295	8857	-10	13737	10121	950	535	1682	16503	264	336	384	169	344,00	POS	POS	POS	NEG	POS	POS	NEG	POS	POS	POS	NEG	POS	NEG	NEG
978	Alkmaar	3,00	M	23218	470	19827	24212	3803	16315	7553	608	-91	14220	1619	27	856	-87	349,00	POS	POS	POS	POS	POS	POS	POS	POS	NEG	POS	POS	NEG	NEG	NEG
979	Delft	1,00	M	23289	-107	12987	8689	-159	8941	24342	14725	-232	17973	3059	-263	663	-205	580,00	POS	NEG	POS	POS	NEG	POS	POS	POS	NEG	POS	POS	NEG	NEG	NEG
980	Delft	2,00	F	23918	229	21017	5970	-29	4268	461	15195	-28	7639	1173	-174	170	449	672,00	POS	NEG	POS	POS	NEG	POS	NEG	POS	NEG	POS	POS	NEG	NEG	POS
981	Leek	5,00	M	17250	156	11512	9454	50	18581	9433	-89	475	11011	941	-228	4090	-7	433,00	POS	NEG	POS	POS	NEG	POS	POS	NEG	POS	POS	POS	NEG	POS	NEG
982	Leek	4,00	M	5578	7280	3069	17174	12948	4788	984	5467	-102	8912	3732	128	128	-209	762,00	POS	POS	POS	POS	POS	POS	NEG	POS	NEG	POS	POS	NEG	NEG	NEG
983	Nijkerk	5,00	F	11943	808	4878	9931	926	21211	3476	11379	108	10183	303	-343	344	-396	359,00	POS	POS	POS	POS	POS	POS	POS	POS	NEG	POS	NEG	NEG	NEG	NEG
984	Nijkerk	3,00	F	23447	362	22948	18757	8603	79	94	2266	544	13656	-132	-121	188	-84	205,00	POS	POS	POS	POS	POS	NEG	NEG	POS	POS	POS	NEG	NEG	NEG	NEG
985	Nijkerk	5,00	F	24353	12092	1975	14726	14963	3685	12153	13247	2238	14995	1818	237	1034	-269	564,00	POS	POS	POS	POS	POS	POS	POS	POS	POS	POS	POS	NEG	POS	NEG
986	Leek	2,00	F	14490	-100	22180	13667	575	13156	4448	255	-97	18282	4030	-224	438	453	527,00	POS	NEG	POS	POS	POS	POS	POS	NEG	NEG	POS	POS	NEG	NEG	POS
987	Den Haag	1,00	F	23908	6515	-52	19062	2348	1827	12747	14389	4300	7711	613	2300	1556	374	409,00	POS	POS	NEG	POS	POS	POS	POS	POS	POS	POS	POS	POS	POS	NEG
988	Amsterdam	3,00	M	4244	3541	3272	954	6568	-104	116	7743	-215	8541	11	-373	273	-342	694,00	POS	POS	POS	POS	POS	NEG	NEG	POS	NEG	POS	NEG	NEG	NEG	NEG
989	Nijmegen	2,00	F	23395	-51	3093	18528	14327	15490	1428	-61	-83	2038	-6	-232	437	-218	474,00	POS	NEG	POS	POS	POS	POS	POS	NEG	NEG	POS	NEG	NEG	NEG	NEG
990	Nijmegen	2,00	M	22639	306	2771	19996	9096	6661	794	8898	20813	12137	1482	-81	241	-52	437,00	POS	NEG	POS	POS	POS	POS	NEG	POS	POS	POS	POS	NEG	NEG	NEG
991	Rotterdam-centrum	2,00	M	18561	6213	2387	14710	7559	17170	5500	12360	594	18382	10270	-54	851	-18	414,00	POS	POS	POS	POS	POS	POS	POS	POS	POS	POS	POS	NEG	NEG	NEG
992	Den Haag	5,00	F	24785	1449	4885	7099	13148	18228	7306	3264	149	2825	-365	276	7283	-435	275,00	POS	POS	POS	POS	POS	POS	POS	POS	NEG	POS	NEG	NEG	POS	NEG
993	Nijkerk	3,00	F	23014	1021	16538	4261	14074	2796	651	6988	29	1694	-209	-264	152	-298	392,00	POS	POS	POS	POS	POS	POS	NEG	POS	NEG	POS	NEG	NEG	NEG	NEG
994	Drachten	1,00	F	23871	6230	3135	8252	332	107	222	14718	679	13702	282	1069	518	171	627,00	POS	POS	POS	POS	NEG	NEG	NEG	POS	POS	POS	NEG	POS	NEG	NEG
995	Velp	1,00	F	23591	3149	10180	9855	12126	-123	849	1813	591	1988	-72	-213	71	-192	460,00	POS	POS	POS	POS	POS	NEG	NEG	POS	POS	POS	NEG	NEG	NEG	NEG
996	Maastricht	3,00	F	298	7843	3148	6148	10697	7477	13671	-242	-393	8568	815	-514	86	-547	250,00	NEG	POS	POS	POS	POS	POS	POS	NEG	NEG	POS	POS	NEG	NEG	NEG
997	Velp	2,00	F	23244	-7	-86	12783	-76	2691	460	1733	-115	8634	624	-175	302	296	452,00	POS	NEG	NEG	POS	NEG	POS	NEG	POS	NEG	POS	POS	NEG	NEG	NEG
998	Velp	3,00	F	23483	157	12597	9623	13777	18551	7730	-181	229	5784	879	-280	155	-203	333,00	POS	NEG	POS	POS	POS	POS	POS	NEG	NEG	POS	POS	NEG	NEG	NEG
999	Velp	3,00	F	18672	1888	10134	23148	-213	17560	20483	10823	-193	8146	4101	-246	257	-254	378,00	POS	POS	POS	POS	NEG	POS	POS	POS	NEG	POS	POS	NEG	NEG	NEG
1000	Tilburg	2,00	F	919	-147	13795	4418	10496	284	956	45	451	11568	7247	-199	712	-144	519,00	POS	NEG	POS	POS	POS	NEG	NEG	NEG	POS	POS	POS	NEG	NEG	NEG
1001	Heerlen	3,00	F	22972	-14	17394	8948	11265	15357	2965	755	398	14196	1075	-163	420	38	448,00	POS	NEG	POS	POS	POS	POS	POS	POS	NEG	POS	POS	NEG	NEG	NEG
1002	Zutphen	2,00	F	23441	447	13668	200	1242	5516	20467	15174	632	19748	5515	-310	436	1027	425,00	POS	POS	POS	NEG	POS	POS	POS	POS	POS	POS	POS	NEG	NEG	POS
1003	Roosendaal	1,00	M	1464	-125	19261	15392	10007	-116	-30	-255	-209	5550	73	-231	238	-225	470,00	POS	NEG	POS	POS	POS	NEG	NEG	NEG	NEG	POS	NEG	NEG	NEG	NEG
1004	Roosendaal	2,00	F	23155	-362	3870	7686	7281	129	120	11899	-174	11467	-263	-499	-137	-494	328,00	POS	NEG	POS	POS	POS	NEG	NEG	POS	NEG	POS	NEG	NEG	NEG	NEG
1005	Nijkerk	3,00	F	21381	7513	4348	19591	11968	466	4488	11668	30	14770	2498	-270	84	-190	318,00	POS	POS	POS	POS	POS	POS	POS	POS	NEG	POS	POS	NEG	NEG	NEG
1006	Doetinchem	1,00	M	6648	-156	79	3817	13024	10389	20989	11450	-97	8524	-297	-253	69	-295	609,00	POS	NEG	NEG	POS	POS	POS	POS	POS	NEG	POS	NEG	NEG	NEG	NEG
1007	Zutphen	1,00	F	15055	5737	-9	9019	3577	1421	13507	152	0	11097	278	-120	295	-57	685,00	POS	POS	NEG	POS	POS	POS	POS	NEG	NEG	POS	NEG	NEG	NEG	NEG
1008	Rotterdam Zuid	1,00	F	5153	-162	-84	19459	9730	6250	22406	15634	62	5040	1670	-175	464	-166	425,00	POS	NEG	NEG	POS	POS	POS	POS	POS	NEG	POS	POS	NEG	NEG	NEG
1009	Tilburg	3,00	M	2057	-22	18946	20545	8288	3217	18679	11456	-58	13019	757	-111	1654	-180	414,00	POS	NEG	POS	POS	POS	POS	POS	POS	NEG	POS	POS	NEG	POS	NEG
1010	Leek	4,00	M	950	121	6718	10834	4810	22121	23921	2953	-89	5305	3565	-169	501	1	425,00	POS	NEG	POS	POS	POS	POS	POS	POS	NEG	POS	POS	NEG	NEG	NEG
1011	Enschede	2,00	F	23032	9171	-106	15085	8155	3410	40	13068	-125	8498	-22	-170	349	-169	577,00	POS	POS	NEG	POS	POS	POS	NEG	POS	NEG	POS	NEG	NEG	NEG	NEG
1012	Amersfoort	3,00	M	19188	899	-159	14972	876	21067	7937	-216	-194	454	589	-272	193	-235	495,00	POS	POS	NEG	POS	POS	POS	POS	NEG	NEG	POS	POS	NEG	NEG	NEG
1013	Delft	5,00	F	1014	6342	1882	6011	8201	1241	16981	7930	-45	1903	-193	-206	265	-372	295,00	POS	POS	POS	POS	POS	POS	POS	POS	NEG	POS	NEG	NEG	NEG	NEG
1014	Leek	2,00	F	23369	-76	1055	15514	-101	-81	-25	12124	-141	12938	-70	-152	109	-149	458,00	POS	NEG	POS	POS	NEG	NEG	NEG	POS	NEG	POS	NEG	NEG	NEG	NEG
1015	's Hertogenbosch	2,00	M	12707	166	9755	8605	6892	700	507	-263	-207	7553	2385	-291	181	-273	484,00	POS	NEG	POS	POS	POS	POS	NEG	NEG	NEG	POS	POS	NEG	NEG	NEG
1016	Maastricht	2,00	F	9500	8937	799	10107	10745	5240	1124	12908	1261	18237	1976	-34	684	-47	329,00	POS	POS	POS	POS	POS	POS	POS	POS	POS	POS	POS	NEG	NEG	NEG
1017	Enschede	2,00	M	23434	591	16436	10564	12701	14685	23477	11863	723	10641	879	561	200	-140	538,00	POS	POS	POS	POS	POS	POS	POS	POS	POS	POS	POS	POS	NEG	NEG
1018	Hengelo	2,00	F	23378	3851	16128	8925	12402	14088	24568	9078	562	12052	2059	-238	2309	-127	437,00	POS	POS	POS	POS	POS	POS	POS	POS	POS	POS	POS	NEG	POS	NEG
1019	Doetinchem	2,00	M	18199	-46	-166	3808	-98	22628	20772	-124	-202	11753	259	5	329	-305	364,00	POS	NEG	NEG	POS	NEG	POS	POS	NEG	NEG	POS	NEG	NEG	NEG	NEG
1020	Zutphen	2,00	M	24119	366	1251	16262	389	16066	2607	13017	293	9706	558	-185	737	-125	480,00	POS	POS	POS	POS	NEG	POS	POS	POS	NEG	POS	POS	NEG	NEG	NEG
1021	Hengelo	4,00	F	12669	630	18038	16276	13085	13068	1254	1385	463	8503	252	255	1084	-47	1001,00	POS	POS	POS	POS	POS	POS	POS	POS	POS	POS	NEG	NEG	POS	NEG
1022	Venlo	2,00	F	23582	1562	15309	22207	15431	7739	20210	5415	2222	15609	1263	227	407	657	707,00	POS	POS	POS	POS	POS	POS	POS	POS	POS	POS	POS	NEG	NEG	POS
1023	Tilburg	5,00	M	7977	3717	11108	8793	-183	10602	18136	5566	-157	9245	2636	-349	41	-242	303,00	POS	POS	POS	POS	NEG	POS	POS	POS	NEG	POS	POS	NEG	NEG	NEG
1024	Goes	2,00	F	23119	88	9823	18266	13212	-311	23	2393	871	11118	3268	-172	269	-78	320,00	POS	NEG	POS	POS	POS	NEG	NEG	POS	POS	POS	POS	NEG	NEG	NEG
1025	Roosendaal	2,00	F	22305	1552	21878	12871	13160	1767	230	221	437	12555	9397	-14	319	-47	566,00	POS	POS	POS	POS	POS	POS	NEG	NEG	NEG	POS	POS	NEG	NEG	NEG
1026	Roosendaal	4,00	F	15112	2367	16725	3582	-224	2325	289	3988	-250	11533	1221	-241	414	-207	331,00	POS	POS	POS	POS	NEG	POS	NEG	POS	NEG	POS	POS	NEG	NEG	NEG
1027	Den Haag	2,00	F	22693	754	23724	9404	13324	7317	16903	8569	-192	6469	620	-253	63	-272	413,00	POS	POS	POS	POS	POS	POS	POS	POS	NEG	POS	POS	NEG	NEG	NEG
1028	Den Haag	2,00	M	1168	4489	3492	22682	6673	10413	16350	14692	-125	18553	6786	-370	-13	-405	490,00	POS	POS	POS	POS	POS	POS	POS	POS	NEG	POS	POS	NEG	NEG	NEG
1029	Den Haag	3,00	F	23706	340	5757	16162	1887	18020	4896	13406	301	13472	2303	-295	183	-305	397,00	POS	NEG	POS	POS	POS	POS	POS	POS	NEG	POS	POS	NEG	NEG	NEG
1030	Den Haag	4,00	F	19422	5914	18106	8838	12428	5763	2211	10228	-262	11096	3625	-412	-60	-413	796,00	POS	POS	POS	POS	POS	POS	POS	POS	NEG	POS	POS	NEG	NEG	NEG
1031	Den Haag	3,00	F	2852	8805	-85	15677	1239	-30	120	600	495	17824	1405	-89	222	-73	401,00	POS	POS	NEG	POS	POS	NEG	NEG	POS	POS	POS	POS	NEG	NEG	NEG
1032	Zaandam	5,00	M	8603	4861	10194	19748	11883	7266	1740	11189	561	16989	3266	-144	626	-83	364,00	POS	POS	POS	POS	POS	POS	POS	POS	POS	POS	POS	NEG	NEG	NEG
1033	Den Haag	4,00	M	20780	2515	11231	2387	10587	11490	1729	8249	-222	18942	5396	-370	34	-419	291,00	POS	POS	POS	POS	POS	POS	POS	POS	NEG	POS	POS	NEG	NEG	NEG
1034	Alkmaar	1,00	M	23369	1246	14551	14688	6391	3712	408	-34	-216	6714	5790	-120	155	-224	660,00	POS	POS	POS	POS	POS	POS	NEG	NEG	NEG	POS	POS	NEG	NEG	NEG
1035	Rotterdam-centrum	2,00	M	23319	417	16262	4955	4706	15193	3488	14085	-200	8087	826	-198	301	-191	476,00	POS	POS	POS	POS	POS	POS	POS	POS	NEG	POS	POS	NEG	NEG	NEG
1036	Haarlem	2,00	F	3944	-152	13330	7629	2797	5688	14215	12835	53	16885	4353	-502	258	-517	484,00	POS	NEG	POS	POS	POS	POS	POS	POS	NEG	POS	POS	NEG	NEG	NEG
1037	Utrecht	4,00	M	22640	4441	15447	21846	12734	3022	386	7192	-307	10026	2745	-439	-104	-433	553,00	POS	POS	POS	POS	POS	POS	NEG	POS	NEG	POS	POS	NEG	NEG	NEG
1038	Doetinchem	5,00	M	2662	240	13481	15222	5466	8788	1349	-71	-73	6148	236	-333	18	-261	229,00	POS	NEG	POS	POS	POS	POS	POS	NEG	NEG	POS	NEG	NEG	NEG	NEG
1039	Breda	4,00	M	7557	10382	20773	7883	9211	232	486	4416	-113	9772	-115	-176	232	-300	199,00	POS	POS	POS	POS	POS	NEG	NEG	POS	NEG	POS	NEG	NEG	NEG	NEG
1040	Rotterdam Zuid	3,00	M	22986	6758	21645	8185	3090	7269	1263	13930	-283	7792	310	-473	251	-364	455,00	POS	POS	POS	POS	POS	POS	POS	POS	NEG	POS	NEG	NEG	NEG	NEG
1041	Dordrecht	3,00	M	3458	9040	14499	9602	14256	2479	1668	6554	-75	4020	142	-252	525	-228	605,00	POS	POS	POS	POS	POS	POS	POS	POS	NEG	POS	NEG	NEG	NEG	NEG
1042	Den Haag	1,00	F	22991	739	22877	6175	4143	13739	17364	-139	-227	13310	6	-257	231	-134	856,00	POS	POS	POS	POS	POS	POS	POS	NEG	NEG	POS	NEG	NEG	NEG	NEG
1043	Velp	4,00	M	18714	205	13614	14667	1008	1888	2789	7454	-197	5793	3188	-243	1109	474	581,00	POS	NEG	POS	POS	POS	POS	POS	POS	NEG	POS	POS	NEG	POS	POS
1044	Delft	2,00	F	23953	264	15978	23008	1147	17586	5488	14708	129	17107	1921	-135	545	-147	272,00	POS	NEG	POS	POS	POS	POS	POS	POS	NEG	POS	POS	NEG	NEG	NEG
1045	Dordrecht	2,00	F	23970	1549	23222	22004	12555	1760	1769	13471	1065	15999	3062	-184	375	-188	726,00	POS	POS	POS	POS	POS	POS	POS	POS	POS	POS	POS	NEG	NEG	NEG
1046	Leiden	2,00	F	23762	1075	23147	18462	3997	12187	3560	520	281	14348	1989	50	553	-162	812,00	POS	POS	POS	POS	POS	POS	POS	POS	NEG	POS	POS	NEG	NEG	NEG
1047	Alkmaar	5,00	F	22732	9142	16544	20147	13200	4441	22791	189	702	18974	743	284	229	-131	281,00	POS	POS	POS	POS	POS	POS	POS	NEG	POS	POS	POS	NEG	NEG	NEG
1048	Amsterdam	2,00	M	6982	1700	23951	23702	72	16276	13129	13102	38	15006	747	-98	460	28	264,00	POS	POS	POS	POS	NEG	POS	POS	POS	NEG	POS	POS	NEG	NEG	NEG
1049	's Hertogenbosch	5,00	F	23902	4406	16941	19798	4267	11990	24415	10331	-96	16086	2253	-186	129	-203	363,00	POS	POS	POS	POS	POS	POS	POS	POS	NEG	POS	POS	NEG	NEG	NEG
1050	Spijkenisse	2,00	F	3127	11464	18076	12933	14317	22384	3251	1345	-113	9150	588	-262	148	-242	740,00	POS	POS	POS	POS	POS	POS	POS	POS	NEG	POS	POS	NEG	NEG	NEG

## Sheet: Notes
Age category:
1	18-29	years
2	30-39
3	40-49
4	50-59
5	60-69
Please note: The SV40 background measurement has already been subtracted from the data shown in the columns E-R
